# Supplementary material for: Detection of Early-Stage Degeneration in Human Articular Cartilage by Multiparametric MR Imaging Mapping of Tissue Functionality
Source: Sci Rep. 2019 Apr 11;9:5895. doi: 10.1038/s41598-019-42543-w (PMC6459828; doi:10.1038/s41598-019-42543-w)
Supplement: Supplementary file 2 — Supplementary Dataset KGA 4 [file 41598_2019_42543_MOESM2_ESM.xlsx]

## Sheet: KGA4
standard force	displacement	strain nominal	time (absolute)
N	mm	mm	s
-0.00481879	0	0	6850.23
-0.0041239	0	0	6850.33			area	50.24
-1.07119e-11	0	0	6851.65
5.1692e-12	0	0	6851.75
-0.00069489	0	0	6851.83				mm	nr line	position	strain
-0.000347445	0	0	6851.94			begin point		14	0	0
0.000347445	0	0	6852.96			end point		8433	0.627719	0.21001
0.000347445	5.44291e-06	5.44291e-06	6852.98
5.1692e-12	5.44291e-06	5.44291e-06	6853.02
5.1692e-12	5.44291e-06	5.44291e-06	6853.26
0.000347445	5.44291e-06	5.44291e-06	6853.76		stress	strain
0.000347445	0.000105081	0.000105081	6854.26		6.9157e-06	0
0.00104233	0.000105081	0.000105081	6854.76		2.0747e-05	0		Young's Modulus [MPa]
0.00173722	0.000304357	0.000304357	6855.27		3.45784e-05	6.66698e-05		0.587317	10-20%
0.00208467	0.000403995	0.000403995	6855.77		4.14942e-05	0.000100005
0.00104233	0.000403995	0.000403995	6856.27		2.0747e-05	0.000100005
0.00173722	0.000403995	0.000403995	6856.77		3.45784e-05	0.000100005
0.00347445	0.000802547	0.000802547	6857.26		6.9157e-05	0.000233344
0.00277956	0.000802547	0.000802547	6857.76		5.53256e-05	0.000233344
0.00208467	0.000802547	0.000802547	6858.26		4.14942e-05	0.000233344
0.00243211	0.000802547	0.000802547	6858.76		4.84098e-05	0.000233344
0.00451678	0.000802547	0.000802547	6859.26		8.99041e-05	0.000233344
0.00451678	0.0012011	0.0012011	6859.76		8.99041e-05	0.000366684
0.00486423	0.00110146	0.00110146	6860.26		9.68199e-05	0.000333349
0.00382189	0.0012011	0.0012011	6860.76		7.60727e-05	0.000366684
0.00451678	0.0012011	0.0012011	6861.27		8.99041e-05	0.000366684
0.00382189	0.0012011	0.0012011	6861.77		7.60727e-05	0.000366684
0.00555912	0.00150001	0.00150001	6862.27		0.000110651	0.000466688
0.00555912	0.00159965	0.00159965	6862.77		0.000110651	0.000500023
0.00486423	0.00159965	0.00159965	6863.27		9.68199e-05	0.000500023
0.00521167	0.00159965	0.00159965	6863.77		0.000103735	0.000500023
0.00486423	0.00159965	0.00159965	6864.27		9.68199e-05	0.000500023
0.00486423	0.00159965	0.00159965	6864.77		9.68199e-05	0.000500023
0.00729634	0.0019982	0.0019982	6865.27		0.00014523	0.000633362
0.0069489	0.0019982	0.0019982	6865.77		0.000138314	0.000633362
0.0069489	0.0019982	0.0019982	6866.27		0.000138314	0.000633362
0.00625401	0.0019982	0.0019982	6866.77		0.000124483	0.000633362
0.00625401	0.0019982	0.0019982	6867.27		0.000124483	0.000633362
0.00625401	0.00229712	0.00229712	6867.77		0.000124483	0.000733369
0.00590656	0.00229712	0.00229712	6868.27		0.000117567	0.000733369
0.00590656	0.00229712	0.00229712	6868.77		0.000117567	0.000733369
0.00799123	0.00239675	0.00239675	6869.26		0.000159061	0.000766701
0.00660145	0.00259603	0.00259603	6869.76		0.000131398	0.000833372
0.00660145	0.00259603	0.00259603	6870.26		0.000131398	0.000833372
0.00764378	0.00259603	0.00259603	6870.76		0.000152145	0.000833372
0.00833867	0.00279531	0.00279531	6871.26		0.000165977	0.000900043
0.00833867	0.00279531	0.00279531	6871.76		0.000165977	0.000900043
0.00799123	0.00279531	0.00279531	6872.26		0.000159061	0.000900043
0.00799123	0.00299458	0.00299458	6872.76		0.000159061	0.000966711
0.00868612	0.00299458	0.00299458	6873.26		0.000172893	0.000966711
0.00868612	0.00309422	0.00309422	6873.76		0.000172893	0.00100005
0.00903356	0.00319386	0.00319386	6874.26		0.000179808	0.00103338
0.00903356	0.0032935	0.0032935	6874.76		0.000179808	0.00106672
0.00903356	0.0032935	0.0032935	6875.26		0.000179808	0.00106672
0.00868612	0.00339313	0.00339313	6875.76		0.000172893	0.00110005
0.0100759	0.00349277	0.00349277	6876.26		0.000200555	0.00113339
0.0104233	0.00349277	0.00349277	6876.76		0.00020747	0.00113339
0.0107708	0.00369205	0.00369205	6877.26		0.000214387	0.00120006
0.0100759	0.00369205	0.00369205	6877.76		0.000200555	0.00120006
0.0100759	0.00379169	0.00379169	6878.26		0.000200555	0.00123339
0.0104233	0.00379169	0.00379169	6878.76		0.00020747	0.00123339
0.0104233	0.00389132	0.00389132	6879.26		0.00020747	0.00126672
0.0104233	0.00399096	0.00399096	6879.76		0.00020747	0.00130006
0.0104233	0.0040906	0.0040906	6880.26		0.00020747	0.0013334
0.0114657	0.00419024	0.00419024	6880.76		0.000228219	0.00136673
0.0118131	0.00419024	0.00419024	6881.26		0.000235133	0.00136673
0.0118131	0.00428988	0.00428988	6881.76		0.000235133	0.00140007
0.0121606	0.00438951	0.00438951	6882.26		0.00024205	0.0014334
0.0118131	0.00448915	0.00448915	6882.76		0.000235133	0.00146673
0.0121606	0.00448915	0.00448915	6883.26		0.00024205	0.00146673
0.0132029	0.00458879	0.00458879	6883.76		0.000262797	0.00150007
0.012508	0.00468843	0.00468843	6884.26		0.000248965	0.00153341
0.0114657	0.00468843	0.00468843	6884.76		0.000228219	0.00153341
0.0104233	0.0048877	0.0048877	6885.26		0.00020747	0.00160007
0.0121606	0.0048877	0.0048877	6885.76		0.00024205	0.00160007
0.0128555	0.0048877	0.0048877	6886.26		0.000255882	0.00160007
0.0135503	0.00508698	0.00508698	6886.76		0.000269711	0.00166674
0.012508	0.00508698	0.00508698	6887.26		0.000248965	0.00166674
0.0128555	0.00518662	0.00518662	6887.76		0.000255882	0.00170008
0.0138978	0.00528626	0.00528626	6888.26		0.000276628	0.00173342
0.0132029	0.00538589	0.00538589	6888.76		0.000262797	0.00176675
0.0128555	0.00538589	0.00538589	6889.26		0.000255882	0.00176675
0.015635	0.00548553	0.00548553	6889.76		0.000311206	0.00180008
0.0138978	0.00568481	0.00568481	6890.26		0.000276628	0.00186675
0.0142452	0.00568481	0.00568481	6890.76		0.000283543	0.00186675
0.0142452	0.00568481	0.00568481	6891.26		0.000283543	0.00186675
0.0138978	0.00568481	0.00568481	6891.76		0.000276628	0.00186675
0.0152876	0.00598372	0.00598372	6892.26		0.000304291	0.00196676
0.0142452	0.00598372	0.00598372	6892.76		0.000283543	0.00196676
0.0145927	0.00598372	0.00598372	6893.26		0.00029046	0.00196676
0.0135503	0.00598372	0.00598372	6893.76		0.000269711	0.00196676
0.0145927	0.006183	0.006183	6894.26		0.00029046	0.00203343
0.0159825	0.00628264	0.00628264	6894.76		0.000318123	0.00206676
0.015635	0.00628264	0.00628264	6895.26		0.000311206	0.00206676
0.0152876	0.00638227	0.00638227	6895.76		0.000304291	0.0021001
0.0163299	0.00648191	0.00648191	6896.26		0.000325038	0.00213343
0.0163299	0.00658155	0.00658155	6896.76		0.000325038	0.00216677
0.0184146	0.00658155	0.00658155	6897.26		0.000366533	0.00216677
0.0159825	0.00668119	0.00668119	6897.76		0.000318123	0.0022001
0.0166773	0.00668119	0.00668119	6898.26		0.000331953	0.0022001
0.015635	0.00688046	0.00688046	6898.76		0.000311206	0.00226677
0.0166773	0.00688046	0.00688046	6899.26		0.000331953	0.00226677
0.0163299	0.0069801	0.0069801	6899.76		0.000325038	0.00230011
0.0170248	0.00707974	0.00707974	6900.26		0.000338869	0.00233344
0.0166773	0.00707974	0.00707974	6900.76		0.000331953	0.00233344
0.0166773	0.00717938	0.00717938	6901.26		0.000331953	0.00236678
0.0170248	0.00727902	0.00727902	6901.76		0.000338869	0.00240011
0.0173722	0.00727902	0.00727902	6902.26		0.000345784	0.00240011
0.0198044	0.00747829	0.00747829	6902.76		0.000394196	0.00246678
0.0180671	0.00757793	0.00757793	6903.26		0.000359616	0.00250012
0.0177197	0.00757793	0.00757793	6903.76		0.000352701	0.00250012
0.0170248	0.00757793	0.00757793	6904.26		0.000338869	0.00250012
0.0191095	0.00777721	0.00777721	6904.76		0.000380364	0.00256679
0.0180671	0.00777721	0.00777721	6905.26		0.000359616	0.00256679
0.0184146	0.00787685	0.00787685	6905.76		0.000366533	0.00260012
0.018762	0.00797648	0.00797648	6906.26		0.000373447	0.00263346
0.0191095	0.00797648	0.00797648	6906.76		0.000380364	0.00263346
0.0201518	0.00807612	0.00807612	6907.26		0.000401111	0.00266679
0.0191095	0.00817576	0.00817576	6907.76		0.000380364	0.00270013
0.0201518	0.0082754	0.0082754	6908.26		0.000401111	0.00273346
0.0208467	0.00837503	0.00837503	6908.76		0.000414942	0.00276679
0.0201518	0.00837503	0.00837503	6909.26		0.000401111	0.00276679
0.0184146	0.00847467	0.00847467	6909.76		0.000366533	0.00280013
0.0194569	0.00857431	0.00857431	6910.26		0.000387279	0.00283347
0.0194569	0.00867395	0.00867395	6910.76		0.000387279	0.0028668
0.0194569	0.00867395	0.00867395	6911.26		0.000387279	0.0028668
0.0208467	0.00877359	0.00877359	6911.76		0.000414942	0.00290014
0.0204992	0.00887323	0.00887323	6912.26		0.000408025	0.00293347
0.0208467	0.00887323	0.00887323	6912.76		0.000414942	0.00293347
0.021889	0.00897286	0.00897286	6913.26		0.000435689	0.0029668
0.0204992	0.0090725	0.0090725	6913.76		0.000408025	0.00300014
0.0198044	0.00917214	0.00917214	6914.26		0.000394196	0.00303348
0.0204992	0.00917214	0.00917214	6914.76		0.000408025	0.00303348
0.0208467	0.00927178	0.00927178	6915.26		0.000414942	0.00306681
0.0222365	0.00947105	0.00947105	6915.76		0.000442605	0.00313348
0.0208467	0.00947105	0.00947105	6916.26		0.000414942	0.00313348
0.0208467	0.00947105	0.00947105	6916.76		0.000414942	0.00313348
0.0204992	0.00947105	0.00947105	6917.26		0.000408025	0.00313348
0.0225839	0.00976997	0.00976997	6917.76		0.00044952	0.00323349
0.0225839	0.00976997	0.00976997	6918.26		0.00044952	0.00323349
0.021889	0.00976997	0.00976997	6918.76		0.000435689	0.00323349
0.0229314	0.00986961	0.00986961	6919.26		0.000456437	0.00326682
0.0225839	0.0100689	0.0100689	6919.76		0.00044952	0.0033335
0.0215416	0.0100689	0.0100689	6920.26		0.000428774	0.0033335
0.021889	0.0100689	0.0100689	6920.76		0.000435689	0.0033335
0.0225839	0.0100689	0.0100689	6921.26		0.00044952	0.0033335
0.0236262	0.0102682	0.0102682	6921.76		0.000470267	0.00340017
0.0236262	0.0103678	0.0103678	6922.26		0.000470267	0.0034335
0.0225839	0.0103678	0.0103678	6922.76		0.00044952	0.0034335
0.0236262	0.0104674	0.0104674	6923.26		0.000470267	0.00346682
0.0239737	0.0106667	0.0106667	6923.76		0.000477184	0.0035335
0.0236262	0.0106667	0.0106667	6924.26		0.000470267	0.0035335
0.0232788	0.0106667	0.0106667	6924.76		0.000463352	0.0035335
0.0236262	0.0107663	0.0107663	6925.26		0.000470267	0.00356682
0.0236262	0.010866	0.010866	6925.76		0.000470267	0.00360017
0.025016	0.0109656	0.0109656	6926.26		0.00049793	0.0036335
0.0232788	0.0110653	0.0110653	6926.76		0.000463352	0.00366685
0.025016	0.0110653	0.0110653	6927.26		0.00049793	0.00366685
0.0260584	0.0111649	0.0111649	6927.76		0.000518678	0.00370017
0.0246686	0.0112645	0.0112645	6928.26		0.000491015	0.0037335
0.025016	0.0112645	0.0112645	6928.76		0.00049793	0.0037335
0.0267532	0.0114638	0.0114638	6929.26		0.000532508	0.00380017
0.0260584	0.0114638	0.0114638	6929.76		0.000518678	0.00380017
0.025016	0.0114638	0.0114638	6930.26		0.00049793	0.00380017
0.0243211	0.0115635	0.0115635	6930.76		0.000484098	0.00383353
0.0260584	0.0116631	0.0116631	6931.26		0.000518678	0.00386685
0.0264058	0.0118624	0.0118624	6931.76		0.000525593	0.00393353
0.0264058	0.0118624	0.0118624	6932.26		0.000525593	0.00393353
0.025016	0.0118624	0.0118624	6932.76		0.00049793	0.00393353
0.0271007	0.011962	0.011962	6933.26		0.000539425	0.00396685
0.0253635	0.0120616	0.0120616	6933.76		0.000504847	0.00400017
0.0277956	0.0120616	0.0120616	6934.26		0.000553256	0.00400017
0.0271007	0.0121613	0.0121613	6934.76		0.000539425	0.00403353
0.0267532	0.0122609	0.0122609	6935.26		0.000532508	0.00406685
0.0264058	0.0123606	0.0123606	6935.76		0.000525593	0.00410021
0.0277956	0.0123606	0.0123606	6936.26		0.000553256	0.00410021
0.0267532	0.0124602	0.0124602	6936.76		0.000532508	0.00413353
0.0271007	0.0125598	0.0125598	6937.26		0.000539425	0.00416685
0.028143	0.0127591	0.0127591	6937.76		0.000560171	0.00423353
0.0277956	0.0128587	0.0128587	6938.26		0.000553256	0.00426685
0.028143	0.0127591	0.0127591	6938.76		0.000560171	0.00423353
0.0277956	0.0128587	0.0128587	6939.26		0.000553256	0.00426685
0.0277956	0.0128587	0.0128587	6939.76		0.000553256	0.00426685
0.028143	0.0128587	0.0128587	6940.26		0.000560171	0.00426685
0.0295328	0.0132573	0.0132573	6940.76		0.000587834	0.00440021
0.0291854	0.0131577	0.0131577	6941.26		0.00058092	0.00436688
0.0284905	0.0132573	0.0132573	6941.76		0.000567088	0.00440021
0.0288379	0.0132573	0.0132573	6942.26		0.000574003	0.00440021
0.0284905	0.0132573	0.0132573	6942.76		0.000567088	0.00440021
0.0305751	0.0136558	0.0136558	6943.26		0.000608581	0.00453353
0.0305751	0.0135562	0.0135562	6943.76		0.000608581	0.00450021
0.0302277	0.0136558	0.0136558	6944.26		0.000601666	0.00453353
0.0305751	0.0136558	0.0136558	6944.76		0.000608581	0.00453353
0.0295328	0.0136558	0.0136558	6945.26		0.000587834	0.00453353
0.034397	0.014154	0.014154	6945.76		0.000684654	0.00470021
0.0316175	0.0140544	0.0140544	6946.26		0.000629329	0.00466688
0.0319649	0.0140544	0.0140544	6946.76		0.000636244	0.00466688
0.0319649	0.0140544	0.0140544	6947.26		0.000636244	0.00466688
0.0298802	0.0140544	0.0140544	6947.76		0.000594749	0.00466688
0.0305751	0.014154	0.014154	6948.26		0.000608581	0.00470021
0.0305751	0.014154	0.014154	6948.76		0.000608581	0.00470021
0.0347445	0.0147519	0.0147519	6949.26		0.00069157	0.00490024
0.0323124	0.0145526	0.0145526	6949.76		0.000643161	0.00483356
0.03127	0.0145526	0.0145526	6950.26		0.000622412	0.00483356
0.0316175	0.0145526	0.0145526	6950.76		0.000629329	0.00483356
0.0319649	0.0145526	0.0145526	6951.26		0.000636244	0.00483356
0.0316175	0.0146522	0.0146522	6951.76		0.000629329	0.00486688
0.03127	0.0147519	0.0147519	6952.26		0.000622412	0.00490024
0.0319649	0.0147519	0.0147519	6952.76		0.000636244	0.00490024
0.0316175	0.0148515	0.0148515	6953.26		0.000629329	0.00493356
0.0340496	0.0152501	0.0152501	6953.76		0.000677739	0.00506692
0.0337021	0.0151504	0.0151504	6954.26		0.000670822	0.00503356
0.0323124	0.0151504	0.0151504	6954.76		0.000643161	0.00503356
0.0337021	0.0152501	0.0152501	6955.26		0.000670822	0.00506692
0.0330073	0.0152501	0.0152501	6955.76		0.000656992	0.00506692
0.0354394	0.015549	0.015549	6956.26		0.000705402	0.00516692
0.034397	0.0156486	0.0156486	6956.76		0.000684654	0.00520024
0.0350919	0.015549	0.015549	6957.26		0.000698485	0.00516692
0.034397	0.0156486	0.0156486	6957.76		0.000684654	0.00520024
0.0340496	0.0156486	0.0156486	6958.26		0.000677739	0.00520024
0.034397	0.0156486	0.0156486	6958.76		0.000684654	0.00520024
0.034397	0.0157482	0.0157482	6959.26		0.000684654	0.00523356
0.0347445	0.0157482	0.0157482	6959.76		0.00069157	0.00523356
0.0361343	0.0162464	0.0162464	6960.26		0.000719234	0.00540024
0.0361343	0.0161468	0.0161468	6960.76		0.000719234	0.00536692
0.0347445	0.0161468	0.0161468	6961.26		0.00069157	0.00536692
0.0347445	0.0161468	0.0161468	6961.76		0.00069157	0.00536692
0.0350919	0.0162464	0.0162464	6962.26		0.000698485	0.00540024
0.0354394	0.0163461	0.0163461	6962.76		0.000705402	0.0054336
0.0350919	0.0164457	0.0164457	6963.26		0.000698485	0.00546692
0.034397	0.0164457	0.0164457	6963.76		0.000684654	0.00546692
0.0354394	0.0164457	0.0164457	6964.26		0.000705402	0.00546692
0.0389138	0.0169439	0.0169439	6964.76		0.000774558	0.0056336
0.0364817	0.0168443	0.0168443	6965.26		0.000726148	0.00560027
0.0364817	0.0168443	0.0168443	6965.76		0.000726148	0.00560027
0.0357868	0.0168443	0.0168443	6966.26		0.000712317	0.00560027
0.0368291	0.0169439	0.0169439	6966.76		0.000733063	0.0056336
0.037524	0.0169439	0.0169439	6967.26		0.000746895	0.0056336
0.037524	0.0173425	0.0173425	6967.76		0.000746895	0.00576695
0.0382189	0.0173425	0.0173425	6968.26		0.000760727	0.00576695
0.0371766	0.0172428	0.0172428	6968.76		0.00073998	0.0057336
0.0364817	0.0173425	0.0173425	6969.26		0.000726148	0.00576695
0.0368291	0.0173425	0.0173425	6969.76		0.000733063	0.00576695
0.0361343	0.0173425	0.0173425	6970.26		0.000719234	0.00576695
0.0392613	0.0178406	0.0178406	6970.76		0.000781475	0.0059336
0.0389138	0.017741	0.017741	6971.26		0.000774558	0.00590027
0.0378715	0.017741	0.017741	6971.76		0.000753812	0.00590027
0.0382189	0.017741	0.017741	6972.26		0.000760727	0.00590027
0.0389138	0.0178406	0.0178406	6972.76		0.000774558	0.0059336
0.0385664	0.0178406	0.0178406	6973.26		0.000767643	0.0059336
0.0403036	0.0181396	0.0181396	6973.76		0.000802221	0.00603363
0.0399561	0.0181396	0.0181396	6974.26		0.000795305	0.00603363
0.0396087	0.0181396	0.0181396	6974.76		0.00078839	0.00603363
0.0392613	0.0181396	0.0181396	6975.26		0.000781475	0.00603363
0.0409985	0.0184385	0.0184385	6975.76		0.000816053	0.00613363
0.0399561	0.0184385	0.0184385	6976.26		0.000795305	0.00613363
0.0382189	0.0184385	0.0184385	6976.76		0.000760727	0.00613363
0.0396087	0.0185381	0.0185381	6977.26		0.00078839	0.00616695
0.040651	0.0187374	0.0187374	6977.76		0.000809136	0.00623363
0.040651	0.0187374	0.0187374	6978.26		0.000809136	0.00623363
0.0409985	0.0187374	0.0187374	6978.76		0.000816053	0.00623363
0.0409985	0.0187374	0.0187374	6979.26		0.000816053	0.00623363
0.0420408	0.0189367	0.0189367	6979.76		0.000836799	0.00630031
0.0413459	0.0190363	0.0190363	6980.26		0.000822968	0.00633363
0.040651	0.0190363	0.0190363	6980.76		0.000809136	0.00633363
0.0423883	0.0192356	0.0192356	6981.26		0.000843716	0.00640031
0.0423883	0.0192356	0.0192356	6981.76		0.000843716	0.00640031
0.0420408	0.0192356	0.0192356	6982.26		0.000836799	0.00640031
0.0423883	0.0194349	0.0194349	6982.76		0.000843716	0.00646699
0.0427357	0.0194349	0.0194349	6983.26		0.000850631	0.00646699
0.0420408	0.0194349	0.0194349	6983.76		0.000836799	0.00646699
0.0434306	0.0196341	0.0196341	6984.26		0.000864463	0.00653363
0.0430831	0.0197338	0.0197338	6984.76		0.000857546	0.00656699
0.0427357	0.0197338	0.0197338	6985.26		0.000850631	0.00656699
0.0448204	0.0198334	0.0198334	6985.76		0.000892126	0.00660031
0.043778	0.019933	0.019933	6986.26		0.000871377	0.00663363
0.043778	0.019933	0.019933	6986.76		0.000871377	0.00663363
0.043778	0.0200327	0.0200327	6987.26		0.000871377	0.00666699
0.0451678	0.020232	0.020232	6987.76		0.000899041	0.00673366
0.0444729	0.020232	0.020232	6988.26		0.000885209	0.00673366
0.0441255	0.020232	0.020232	6988.76		0.000878294	0.00673366
0.0444729	0.020232	0.020232	6989.26		0.000885209	0.00673366
0.0451678	0.0204312	0.0204312	6989.76		0.000899041	0.00680031
0.0455153	0.0205309	0.0205309	6990.26		0.000905957	0.00683366
0.0458627	0.0206305	0.0206305	6990.76		0.000912872	0.00686699
0.0451678	0.0206305	0.0206305	6991.26		0.000899041	0.00686699
0.0455153	0.0206305	0.0206305	6991.76		0.000905957	0.00686699
0.0462102	0.0208298	0.0208298	6992.26		0.000919789	0.00693366
0.0465576	0.0209294	0.0209294	6992.76		0.000926704	0.00696699
0.0462102	0.0209294	0.0209294	6993.26		0.000919789	0.00696699
0.0465576	0.0209294	0.0209294	6993.76		0.000926704	0.00696699
0.046905	0.0211287	0.0211287	6994.26		0.000933619	0.00703366
0.046905	0.0212283	0.0212283	6994.76		0.000933619	0.00706699
0.0475999	0.0212283	0.0212283	6995.26		0.00094745	0.00706699
0.0462102	0.0212283	0.0212283	6995.76		0.000919789	0.00706699
0.0486423	0.021328	0.021328	6996.26		0.000968199	0.00710034
0.0489897	0.0215273	0.0215273	6996.76		0.000975113	0.00716702
0.0475999	0.0215273	0.0215273	6997.26		0.00094745	0.00716702
0.0475999	0.0215273	0.0215273	6997.76		0.00094745	0.00716702
0.0482948	0.0216269	0.0216269	6998.26		0.000961282	0.00720034
0.0493372	0.0218262	0.0218262	6998.76		0.00098203	0.00726702
0.0493372	0.0218262	0.0218262	6999.26		0.00098203	0.00726702
0.050032	0.0218262	0.0218262	6999.76		0.00099586	0.00726702
0.0496846	0.0220254	0.0220254	7000.26		0.000988945	0.00733366
0.0493372	0.0220254	0.0220254	7000.76		0.00098203	0.00733366
0.0524642	0.0222247	0.0222247	7001.26		0.00104427	0.00740034
0.0510744	0.0222247	0.0222247	7001.76		0.00101661	0.00740034
0.0510744	0.0222247	0.0222247	7002.26		0.00101661	0.00740034
0.0517693	0.0223244	0.0223244	7002.76		0.00103044	0.0074337
0.0528116	0.022424	0.022424	7003.26		0.00105119	0.00746702
0.0524642	0.0225236	0.0225236	7003.76		0.00104427	0.00750034
0.0524642	0.0226233	0.0226233	7004.26		0.00104427	0.0075337
0.0521167	0.0226233	0.0226233	7004.76		0.00103735	0.0075337
0.0521167	0.0227229	0.0227229	7005.26		0.00103735	0.00756702
0.0528116	0.0228225	0.0228225	7005.76		0.00105119	0.00760034
0.0521167	0.0228225	0.0228225	7006.26		0.00103735	0.00760034
0.0535065	0.0229222	0.0229222	7006.76		0.00106502	0.0076337
0.0535065	0.0231215	0.0231215	7007.26		0.00106502	0.00770037
0.0531591	0.0231215	0.0231215	7007.76		0.0010581	0.00770037
0.0531591	0.0231215	0.0231215	7008.26		0.0010581	0.00770037
0.0531591	0.0232211	0.0232211	7008.76		0.0010581	0.0077337
0.0545488	0.0233207	0.0233207	7009.26		0.00108576	0.00776702
0.0555912	0.02352	0.02352	7009.76		0.00110651	0.0078337
0.0542014	0.02352	0.02352	7010.26		0.00107885	0.0078337
0.0542014	0.02352	0.02352	7010.76		0.00107885	0.0078337
0.0542014	0.0236196	0.0236196	7011.26		0.00107885	0.00786702
0.0545488	0.0237193	0.0237193	7011.76		0.00108576	0.00790037
0.0552437	0.0238189	0.0238189	7012.26		0.0010996	0.0079337
0.0542014	0.0238189	0.0238189	7012.76		0.00107885	0.0079337
0.0542014	0.0239186	0.0239186	7013.26		0.00107885	0.00796705
0.0555912	0.0241178	0.0241178	7013.76		0.00110651	0.0080337
0.0562861	0.0241178	0.0241178	7014.26		0.00112034	0.0080337
0.0559386	0.0241178	0.0241178	7014.76		0.00111343	0.0080337
0.0548963	0.0241178	0.0241178	7015.26		0.00109268	0.0080337
0.0580233	0.0244168	0.0244168	7015.76		0.00115492	0.00813373
0.0573284	0.0244168	0.0244168	7016.26		0.00114109	0.00813373
0.0566335	0.0244168	0.0244168	7016.76		0.00112726	0.00813373
0.0555912	0.0244168	0.0244168	7017.26		0.00110651	0.00813373
0.0576758	0.024616	0.024616	7017.76		0.00114801	0.00820037
0.0566335	0.024616	0.024616	7018.26		0.00112726	0.00820037
0.0566335	0.0248153	0.0248153	7018.76		0.00112726	0.00826705
0.0566335	0.0248153	0.0248153	7019.26		0.00112726	0.00826705
0.0576758	0.0248153	0.0248153	7019.76		0.00114801	0.00826705
0.0587182	0.0250146	0.0250146	7020.26		0.00116875	0.00833373
0.0583707	0.0251142	0.0251142	7020.76		0.00116184	0.00836705
0.0583707	0.0251142	0.0251142	7021.26		0.00116184	0.00836705
0.0580233	0.0251142	0.0251142	7021.76		0.00115492	0.00836705
0.0587182	0.0252139	0.0252139	7022.26		0.00116875	0.00840041
0.0601079	0.0254131	0.0254131	7022.76		0.00119642	0.00846705
0.0587182	0.0254131	0.0254131	7023.26		0.00116875	0.00846705
0.0583707	0.0254131	0.0254131	7023.76		0.00116184	0.00846705
0.0587182	0.0256124	0.0256124	7024.26		0.00116875	0.00853373
0.0590656	0.0256124	0.0256124	7024.76		0.00117567	0.00853373
0.0597605	0.025712	0.025712	7025.26		0.0011895	0.00856705
0.0597605	0.0258117	0.0258117	7025.76		0.0011895	0.00860041
0.0594131	0.0259113	0.0259113	7026.26		0.00118259	0.00863373
0.0601079	0.026011	0.026011	7026.76		0.00119642	0.00866709
0.0597605	0.026011	0.026011	7027.26		0.0011895	0.00866709
0.0594131	0.026011	0.026011	7027.76		0.00118259	0.00866709
0.0614977	0.0262102	0.0262102	7028.26		0.00122408	0.00873373
0.0611503	0.0263099	0.0263099	7028.76		0.00121716	0.00876709
0.0608028	0.0263099	0.0263099	7029.26		0.00121025	0.00876709
0.0594131	0.0263099	0.0263099	7029.76		0.00118259	0.00876709
0.0628875	0.0266088	0.0266088	7030.26		0.00125174	0.00886709
0.0625401	0.0266088	0.0266088	7030.76		0.00124483	0.00886709
0.0604554	0.0266088	0.0266088	7031.26		0.00120333	0.00886709
0.0618452	0.0266088	0.0266088	7031.76		0.001231	0.00886709
0.0614977	0.0267084	0.0267084	7032.26		0.00122408	0.00890041
0.0632349	0.0269077	0.0269077	7032.76		0.00125866	0.00896709
0.0632349	0.0269077	0.0269077	7033.26		0.00125866	0.00896709
0.0632349	0.0270073	0.0270073	7033.76		0.00125866	0.00900041
0.0625401	0.0270073	0.0270073	7034.26		0.00124483	0.00900041
0.0632349	0.0272066	0.0272066	7034.76		0.00125866	0.00906709
0.0625401	0.0272066	0.0272066	7035.26		0.00124483	0.00906709
0.0628875	0.0272066	0.0272066	7035.76		0.00125174	0.00906709
0.0642773	0.0273063	0.0273063	7036.26		0.0012794	0.00910044
0.0635824	0.0274059	0.0274059	7036.76		0.00126557	0.00913376
0.0642773	0.0276052	0.0276052	7037.26		0.0012794	0.00920044
0.0639298	0.0276052	0.0276052	7037.76		0.00127249	0.00920044
0.0642773	0.0276052	0.0276052	7038.26		0.0012794	0.00920044
0.0660145	0.0278044	0.0278044	7038.76		0.00131398	0.00926709
0.0646247	0.0278044	0.0278044	7039.26		0.00128632	0.00926709
0.0653196	0.0279041	0.0279041	7039.76		0.00130015	0.00930044
0.0649722	0.0280037	0.0280037	7040.26		0.00129324	0.00933376
0.0646247	0.0280037	0.0280037	7040.76		0.00128632	0.00933376
0.0642773	0.0280037	0.0280037	7041.26		0.0012794	0.00933376
0.0653196	0.0283026	0.0283026	7041.76		0.00130015	0.00943376
0.0670568	0.0283026	0.0283026	7042.26		0.00133473	0.00943376
0.0656671	0.0283026	0.0283026	7042.76		0.00130707	0.00943376
0.0663619	0.0284023	0.0284023	7043.26		0.0013209	0.00946712
0.0656671	0.0284023	0.0284023	7043.76		0.00130707	0.00946712
0.0656671	0.0285019	0.0285019	7044.26		0.00130707	0.00950044
0.0656671	0.0286015	0.0286015	7044.76		0.00130707	0.00953376
0.0667094	0.0287012	0.0287012	7045.26		0.00132781	0.00956712
0.0667094	0.0289005	0.0289005	7045.76		0.00132781	0.0096338
0.0656671	0.0288008	0.0288008	7046.26		0.00130707	0.00960044
0.0670568	0.0289005	0.0289005	7046.76		0.00133473	0.0096338
0.0646247	0.0289005	0.0289005	7047.26		0.00128632	0.0096338
0.0684466	0.0291994	0.0291994	7047.76		0.00136239	0.0097338
0.0674043	0.0291994	0.0291994	7048.26		0.00134165	0.0097338
0.0680992	0.0291994	0.0291994	7048.76		0.00135548	0.0097338
0.0674043	0.0291994	0.0291994	7049.26		0.00134165	0.0097338
0.0698364	0.0294983	0.0294983	7049.76		0.00139006	0.0098338
0.0687941	0.0294983	0.0294983	7050.26		0.00136931	0.0098338
0.0684466	0.0294983	0.0294983	7050.76		0.00136239	0.0098338
0.0677517	0.0294983	0.0294983	7051.26		0.00134856	0.0098338
0.0698364	0.0296976	0.0296976	7051.76		0.00139006	0.00990047
0.0687941	0.0297972	0.0297972	7052.26		0.00136931	0.0099338
0.0687941	0.0297972	0.0297972	7052.76		0.00136931	0.0099338
0.0687941	0.0297972	0.0297972	7053.26		0.00136931	0.0099338
0.0708787	0.0299965	0.0299965	7053.76		0.0014108	0.0100005
0.069489	0.0300961	0.0300961	7054.26		0.00138314	0.0100338
0.0701838	0.0300961	0.0300961	7054.76		0.00139697	0.0100338
0.069489	0.0300961	0.0300961	7055.26		0.00138314	0.0100338
0.0719211	0.030395	0.030395	7055.76		0.00143155	0.0101338
0.0698364	0.030395	0.030395	7056.26		0.00139006	0.0101338
0.0708787	0.030395	0.030395	7056.76		0.0014108	0.0101338
0.0698364	0.030395	0.030395	7057.26		0.00139006	0.0101338
0.0719211	0.0305943	0.0305943	7057.76		0.00143155	0.0102005
0.0733108	0.0306939	0.0306939	7058.26		0.00145921	0.0102338
0.0722685	0.0306939	0.0306939	7058.76		0.00143847	0.0102338
0.0722685	0.0307936	0.0307936	7059.26		0.00143847	0.0102672
0.0722685	0.0307936	0.0307936	7059.76		0.00143847	0.0102672
0.0736583	0.0309929	0.0309929	7060.26		0.00146613	0.0103338
0.0743532	0.0309929	0.0309929	7060.76		0.00147996	0.0103338
0.0747006	0.0310925	0.0310925	7061.26		0.00148688	0.0103672
0.0753955	0.0311921	0.0311921	7061.76		0.00150071	0.0104005
0.0740057	0.0312918	0.0312918	7062.26		0.00147304	0.0104338
0.0740057	0.0312918	0.0312918	7062.76		0.00147304	0.0104338
0.0743532	0.0312918	0.0312918	7063.26		0.00147996	0.0104338
0.0753955	0.0314911	0.0314911	7063.76		0.00150071	0.0105005
0.0747006	0.0314911	0.0314911	7064.26		0.00148688	0.0105005
0.0760904	0.0316903	0.0316903	7064.76		0.00151454	0.0105672
0.0753955	0.0316903	0.0316903	7065.26		0.00150071	0.0105672
0.0753955	0.0316903	0.0316903	7065.76		0.00150071	0.0105672
0.0750481	0.03179	0.03179	7066.26		0.00149379	0.0106005
0.0767853	0.0319892	0.0319892	7066.76		0.00152837	0.0106672
0.075743	0.0319892	0.0319892	7067.26		0.00150762	0.0106672
0.0760904	0.0319892	0.0319892	7067.76		0.00151454	0.0106672
0.0774802	0.0320889	0.0320889	7068.26		0.0015422	0.0107005
0.0778276	0.0322882	0.0322882	7068.76		0.00154912	0.0107672
0.0774802	0.0322882	0.0322882	7069.26		0.0015422	0.0107672
0.0760904	0.0322882	0.0322882	7069.76		0.00151454	0.0107672
0.0778276	0.0324874	0.0324874	7070.26		0.00154912	0.0108338
0.0781751	0.0324874	0.0324874	7070.76		0.00155603	0.0108338
0.07887	0.0325871	0.0325871	7071.26		0.00156986	0.0108672
0.0785225	0.0326867	0.0326867	7071.76		0.00156295	0.0109005
0.07887	0.0327863	0.0327863	7072.26		0.00156986	0.0109338
0.0774802	0.0327863	0.0327863	7072.76		0.0015422	0.0109338
0.07887	0.032886	0.032886	7073.26		0.00156986	0.0109672
0.0792174	0.0329856	0.0329856	7073.76		0.00157678	0.0110005
0.0778276	0.0329856	0.0329856	7074.26		0.00154912	0.0110005
0.07887	0.0330853	0.0330853	7074.76		0.00156986	0.0110339
0.0809546	0.0332845	0.0332845	7075.26		0.00161136	0.0111005
0.0799123	0.0332845	0.0332845	7075.76		0.00159061	0.0111005
0.0802597	0.0332845	0.0332845	7076.26		0.00159753	0.0111005
0.0785225	0.0332845	0.0332845	7076.76		0.00156295	0.0111005
0.0809546	0.0335834	0.0335834	7077.26		0.00161136	0.0112005
0.0809546	0.0335834	0.0335834	7077.76		0.00161136	0.0112005
0.0806072	0.0335834	0.0335834	7078.26		0.00160444	0.0112005
0.0802597	0.0336831	0.0336831	7078.76		0.00159753	0.0112339
0.0823444	0.0338824	0.0338824	7079.26		0.00163902	0.0113005
0.0809546	0.0338824	0.0338824	7079.76		0.00161136	0.0113005
0.0816495	0.0338824	0.0338824	7080.26		0.00162519	0.0113005
0.0816495	0.0338824	0.0338824	7080.76		0.00162519	0.0113005
0.0844291	0.0342809	0.0342809	7081.26		0.00168052	0.0114339
0.0830393	0.0342809	0.0342809	7081.76		0.00165285	0.0114339
0.0823444	0.0342809	0.0342809	7082.26		0.00163902	0.0114339
0.0830393	0.0342809	0.0342809	7082.76		0.00165285	0.0114339
0.0826919	0.0342809	0.0342809	7083.26		0.00164594	0.0114339
0.081997	0.0342809	0.0342809	7083.76		0.00163211	0.0114339
0.0840816	0.0345798	0.0345798	7084.26		0.0016736	0.0115339
0.0854714	0.0347791	0.0347791	7084.76		0.00170126	0.0116005
0.0847765	0.0346795	0.0346795	7085.26		0.00168743	0.0115672
0.0840816	0.0346795	0.0346795	7085.76		0.0016736	0.0115672
0.0830393	0.0347791	0.0347791	7086.26		0.00165285	0.0116005
0.0830393	0.0347791	0.0347791	7086.76		0.00165285	0.0116005
0.0868612	0.035078	0.035078	7087.26		0.00172893	0.0117005
0.0858189	0.035078	0.035078	7087.76		0.00170818	0.0117005
0.0854714	0.035078	0.035078	7088.26		0.00170126	0.0117005
0.0844291	0.0351777	0.0351777	7088.76		0.00168052	0.0117339
0.0861663	0.0353769	0.0353769	7089.26		0.00171509	0.0118005
0.0865138	0.0353769	0.0353769	7089.76		0.00172201	0.0118005
0.0854714	0.0353769	0.0353769	7090.26		0.00170126	0.0118005
0.0865138	0.0354766	0.0354766	7090.76		0.00172201	0.0118339
0.0865138	0.0355762	0.0355762	7091.26		0.00172201	0.0118672
0.0872086	0.0356758	0.0356758	7091.76		0.00173584	0.0119005
0.0861663	0.0356758	0.0356758	7092.26		0.00171509	0.0119005
0.0879035	0.0358751	0.0358751	7092.76		0.00174967	0.0119672
0.0879035	0.0358751	0.0358751	7093.26		0.00174967	0.0119672
0.0875561	0.0358751	0.0358751	7093.76		0.00174276	0.0119672
0.0879035	0.0359748	0.0359748	7094.26		0.00174967	0.0120006
0.0879035	0.036174	0.036174	7094.76		0.00174967	0.0120672
0.0885984	0.036174	0.036174	7095.26		0.0017635	0.0120672
0.088251	0.036174	0.036174	7095.76		0.00175659	0.0120672
0.0889459	0.0362737	0.0362737	7096.26		0.00177042	0.0121006
0.0892933	0.0363733	0.0363733	7096.76		0.00177733	0.0121339
0.0885984	0.036473	0.036473	7097.26		0.0017635	0.0121673
0.0896408	0.0365726	0.0365726	7097.76		0.00178425	0.0122006
0.0889459	0.0365726	0.0365726	7098.26		0.00177042	0.0122006
0.0889459	0.0367719	0.0367719	7098.76		0.00177042	0.0122673
0.0889459	0.0367719	0.0367719	7099.26		0.00177042	0.0122673
0.0885984	0.0367719	0.0367719	7099.76		0.0017635	0.0122673
0.0906831	0.0368715	0.0368715	7100.26		0.001805	0.0123006
0.0920729	0.0370708	0.0370708	7100.76		0.00183266	0.0123673
0.0910305	0.0370708	0.0370708	7101.26		0.00181191	0.0123673
0.0906831	0.0370708	0.0370708	7101.76		0.001805	0.0123673
0.0910305	0.0371704	0.0371704	7102.26		0.00181191	0.0124006
0.0910305	0.0372701	0.0372701	7102.76		0.00181191	0.0124339
0.0931152	0.0374693	0.0374693	7103.26		0.00185341	0.0125006
0.0920729	0.0374693	0.0374693	7103.76		0.00183266	0.0125006
0.0917254	0.0374693	0.0374693	7104.26		0.00182574	0.0125006
0.091378	0.0374693	0.0374693	7104.76		0.00181883	0.0125006
0.0934626	0.0376686	0.0376686	7105.26		0.00186032	0.0125673
0.0924203	0.0377682	0.0377682	7105.76		0.00183958	0.0126006
0.0927678	0.0377682	0.0377682	7106.26		0.00184649	0.0126006
0.0931152	0.0378679	0.0378679	7106.76		0.00185341	0.0126339
0.0934626	0.0379675	0.0379675	7107.26		0.00186032	0.0126673
0.0934626	0.0380672	0.0380672	7107.76		0.00186032	0.0127006
0.0917254	0.0380672	0.0380672	7108.26		0.00182574	0.0127006
0.0938101	0.0380672	0.0380672	7108.76		0.00186724	0.0127006
0.0941575	0.0382664	0.0382664	7109.27		0.00187415	0.0127673
0.094505	0.0383661	0.0383661	7109.77		0.00188107	0.0128006
0.0941575	0.0383661	0.0383661	7110.27		0.00187415	0.0128006
0.0941575	0.0384657	0.0384657	7110.77		0.00187415	0.0128339
0.0951999	0.0385653	0.0385653	7111.27		0.0018949	0.0128673
0.0955473	0.038665	0.038665	7111.77		0.00190182	0.0129006
0.0941575	0.038665	0.038665	7112.27		0.00187415	0.0129006
0.0965896	0.0388643	0.0388643	7112.77		0.00192256	0.0129673
0.0955473	0.0388643	0.0388643	7113.27		0.00190182	0.0129673
0.0962422	0.0388643	0.0388643	7113.77		0.00191565	0.0129673
0.0965896	0.0389639	0.0389639	7114.27		0.00192256	0.0130006
0.0962422	0.0390635	0.0390635	7114.77		0.00191565	0.0130339
0.0965896	0.0391632	0.0391632	7115.27		0.00192256	0.0130673
0.0969371	0.0391632	0.0391632	7115.77		0.00192948	0.0130673
0.0979794	0.0393625	0.0393625	7116.27		0.00195023	0.013134
0.0962422	0.0393625	0.0393625	7116.77		0.00191565	0.013134
0.0979794	0.0394621	0.0394621	7117.27		0.00195023	0.0131673
0.097632	0.0395617	0.0395617	7117.77		0.00194331	0.0132006
0.0965896	0.0395617	0.0395617	7118.27		0.00192256	0.0132006
0.0979794	0.0396614	0.0396614	7118.77		0.00195023	0.013234
0.0983269	0.039761	0.039761	7119.27		0.00195714	0.0132673
0.0983269	0.039761	0.039761	7119.77		0.00195714	0.0132673
0.0990218	0.0398606	0.0398606	7120.27		0.00197098	0.0133006
0.0997166	0.0399603	0.0399603	7120.77		0.0019848	0.013334
0.0986743	0.0400599	0.0400599	7121.27		0.00196406	0.0133673
0.0986743	0.0400599	0.0400599	7121.77		0.00196406	0.0133673
0.100064	0.0401596	0.0401596	7122.27		0.00199172	0.0134006
0.0993692	0.0402592	0.0402592	7122.77		0.00197789	0.013434
0.0993692	0.0403588	0.0403588	7123.27		0.00197789	0.0134673
0.100064	0.0403588	0.0403588	7123.77		0.00199172	0.0134673
0.100412	0.0405581	0.0405581	7124.27		0.00199865	0.013534
0.0997166	0.0405581	0.0405581	7124.77		0.0019848	0.013534
0.0997166	0.0405581	0.0405581	7125.27		0.0019848	0.013534
0.100759	0.0407574	0.0407574	7125.77		0.00200555	0.0136006
0.102149	0.040857	0.040857	7126.27		0.00203322	0.013634
0.101106	0.040857	0.040857	7126.77		0.00201246	0.013634
0.100759	0.040857	0.040857	7127.27		0.00200555	0.013634
0.101801	0.0409567	0.0409567	7127.77		0.00202629	0.0136673
0.102149	0.0411559	0.0411559	7128.27		0.00203322	0.013734
0.101801	0.0411559	0.0411559	7128.77		0.00202629	0.013734
0.101106	0.0411559	0.0411559	7129.27		0.00201246	0.013734
0.102149	0.0413552	0.0413552	7129.77		0.00203322	0.0138006
0.104581	0.0414549	0.0414549	7130.27		0.00208163	0.013834
0.103886	0.0414549	0.0414549	7130.77		0.00206779	0.013834
0.103539	0.0415545	0.0415545	7131.27		0.00206089	0.0138673
0.102149	0.0415545	0.0415545	7131.77		0.00203322	0.0138673
0.103191	0.0416541	0.0416541	7132.27		0.00205396	0.0139006
0.104581	0.0418534	0.0418534	7132.77		0.00208163	0.0139673
0.104233	0.0418534	0.0418534	7133.27		0.0020747	0.0139673
0.103191	0.0418534	0.0418534	7133.77		0.00205396	0.0139673
0.105276	0.041953	0.041953	7134.27		0.00209546	0.0140006
0.105276	0.0421523	0.0421523	7134.77		0.00209546	0.0140673
0.104928	0.0421523	0.0421523	7135.27		0.00208854	0.0140673
0.104928	0.0421523	0.0421523	7135.77		0.00208854	0.0140673
0.104928	0.0421523	0.0421523	7136.27		0.00208854	0.0140673
0.104233	0.0423516	0.0423516	7136.77		0.0020747	0.014134
0.107013	0.0425509	0.0425509	7137.27		0.00213004	0.0142007
0.106318	0.0425509	0.0425509	7137.77		0.0021162	0.0142007
0.105623	0.0425509	0.0425509	7138.27		0.00210237	0.0142007
0.105971	0.0425509	0.0425509	7138.77		0.0021093	0.0142007
0.10736	0.0427501	0.0427501	7139.27		0.00213694	0.0142673
0.108055	0.0428498	0.0428498	7139.77		0.00215078	0.0143007
0.106666	0.0428498	0.0428498	7140.27		0.00212313	0.0143007
0.106318	0.0429494	0.0429494	7140.77		0.0021162	0.014334
0.106318	0.0429494	0.0429494	7141.27		0.0021162	0.014334
0.108055	0.0431487	0.0431487	7141.77		0.00215078	0.0144007
0.108403	0.0431487	0.0431487	7142.27		0.0021577	0.0144007
0.10875	0.043348	0.043348	7142.77		0.00216461	0.0144674
0.109098	0.043348	0.043348	7143.27		0.00217154	0.0144674
0.108403	0.043348	0.043348	7143.77		0.0021577	0.0144674
0.109098	0.0434476	0.0434476	7144.27		0.00217154	0.0145007
0.110835	0.0435473	0.0435473	7144.77		0.00220611	0.014534
0.11014	0.0436469	0.0436469	7145.27		0.00219228	0.0145674
0.109445	0.0436469	0.0436469	7145.77		0.00217844	0.0145674
0.110835	0.0438462	0.0438462	7146.27		0.00220611	0.014634
0.111182	0.0438462	0.0438462	7146.77		0.00221302	0.014634
0.110487	0.0439458	0.0439458	7147.27		0.00219918	0.0146674
0.110835	0.0439458	0.0439458	7147.77		0.00220611	0.0146674
0.111877	0.0440454	0.0440454	7148.27		0.00222685	0.0147007
0.112225	0.0441451	0.0441451	7148.77		0.00223378	0.014734
0.11153	0.0442447	0.0442447	7149.27		0.00221994	0.0147674
0.110835	0.0442447	0.0442447	7149.77		0.00220611	0.0147674
0.112225	0.0443444	0.0443444	7150.27		0.00223378	0.0148007
0.112572	0.0445436	0.0445436	7150.77		0.00224068	0.0148674
0.11153	0.0445436	0.0445436	7151.27		0.00221994	0.0148674
0.11153	0.0445436	0.0445436	7151.77		0.00221994	0.0148674
0.113614	0.0447429	0.0447429	7152.27		0.00226143	0.014934
0.112225	0.0447429	0.0447429	7152.77		0.00223378	0.014934
0.112572	0.0447429	0.0447429	7153.27		0.00224068	0.014934
0.113962	0.0449422	0.0449422	7153.77		0.00226835	0.0150007
0.113614	0.0450418	0.0450418	7154.27		0.00226143	0.015034
0.113267	0.0450418	0.0450418	7154.77		0.00225452	0.015034
0.112572	0.0451415	0.0451415	7155.27		0.00224068	0.0150674
0.114657	0.0452411	0.0452411	7155.77		0.00228219	0.0151007
0.114309	0.0452411	0.0452411	7156.27		0.00227526	0.0151007
0.114309	0.0453407	0.0453407	7156.77		0.00227526	0.015134
0.116047	0.0454404	0.0454404	7157.27		0.00230985	0.0151674
0.117089	0.04554	0.04554	7157.77		0.00233059	0.0152007
0.116047	0.04554	0.04554	7158.27		0.00230985	0.0152007
0.117436	0.0456396	0.0456396	7158.77		0.0023375	0.015234
0.116394	0.0457393	0.0457393	7159.27		0.00231676	0.0152674
0.115699	0.0457393	0.0457393	7159.77		0.00230293	0.0152674
0.116394	0.0458389	0.0458389	7160.27		0.00231676	0.0153007
0.119521	0.0461378	0.0461378	7160.77		0.002379	0.0154007
0.118479	0.0461378	0.0461378	7161.27		0.00235826	0.0154007
0.117784	0.0461378	0.0461378	7161.77		0.00234443	0.0154007
0.116741	0.0461378	0.0461378	7162.27		0.00232367	0.0154007
0.116741	0.0461378	0.0461378	7162.77		0.00232367	0.0154007
0.115699	0.0461378	0.0461378	7163.27		0.00230293	0.0154007
0.118826	0.0463371	0.0463371	7163.77		0.00236517	0.0154674
0.120911	0.046636	0.046636	7164.27		0.00240667	0.0155674
0.119868	0.046636	0.046636	7164.77		0.00238591	0.0155674
0.118479	0.046636	0.046636	7165.27		0.00235826	0.0155674
0.118479	0.046636	0.046636	7165.77		0.00235826	0.0155674
0.118479	0.046636	0.046636	7166.27		0.00235826	0.0155674
0.118131	0.0467357	0.0467357	7166.77		0.00235133	0.0156007
0.120911	0.0469349	0.0469349	7167.27		0.00240667	0.0156674
0.119521	0.0470346	0.0470346	7167.77		0.002379	0.0157007
0.121953	0.0471342	0.0471342	7168.27		0.00242741	0.0157341
0.121258	0.0471342	0.0471342	7168.77		0.00241357	0.0157341
0.120563	0.0472339	0.0472339	7169.27		0.00239974	0.0157674
0.119868	0.0472339	0.0472339	7169.77		0.00238591	0.0157674
0.122301	0.0474331	0.0474331	7170.27		0.00243434	0.0158341
0.120216	0.0474331	0.0474331	7170.77		0.00239283	0.0158341
0.121258	0.0475328	0.0475328	7171.27		0.00241357	0.0158674
0.121258	0.0476324	0.0476324	7171.77		0.00241357	0.0159007
0.120911	0.0476324	0.0476324	7172.27		0.00240667	0.0159007
0.120911	0.047732	0.047732	7172.77		0.00240667	0.0159341
0.121953	0.0478317	0.0478317	7173.27		0.00242741	0.0159674
0.121606	0.0478317	0.0478317	7173.77		0.0024205	0.0159674
0.122648	0.048031	0.048031	7174.27		0.00244124	0.0160341
0.122648	0.048031	0.048031	7174.77		0.00244124	0.0160341
0.121953	0.048031	0.048031	7175.27		0.00242741	0.0160341
0.124038	0.0482302	0.0482302	7175.77		0.00246891	0.0161007
0.123343	0.0482302	0.0482302	7176.27		0.00245508	0.0161007
0.12369	0.0483299	0.0483299	7176.77		0.00246198	0.0161341
0.124038	0.0484295	0.0484295	7177.27		0.00246891	0.0161674
0.123343	0.0484295	0.0484295	7177.77		0.00245508	0.0161674
0.12369	0.0485291	0.0485291	7178.27		0.00246198	0.0162007
0.12369	0.0486288	0.0486288	7178.77		0.00246198	0.0162341
0.124038	0.0487284	0.0487284	7179.27		0.00246891	0.0162674
0.12369	0.0487284	0.0487284	7179.77		0.00246198	0.0162674
0.124385	0.0488281	0.0488281	7180.27		0.00247582	0.0163008
0.124733	0.0489277	0.0489277	7180.77		0.00248274	0.0163341
0.125428	0.0490273	0.0490273	7181.27		0.00249658	0.0163674
0.125428	0.049127	0.049127	7181.77		0.00249658	0.0164008
0.12508	0.049127	0.049127	7182.27		0.00248965	0.0164008
0.125428	0.049127	0.049127	7182.77		0.00249658	0.0164008
0.126817	0.0493263	0.0493263	7183.27		0.00252422	0.0164675
0.127165	0.0494259	0.0494259	7183.77		0.00253115	0.0165008
0.12647	0.0494259	0.0494259	7184.27		0.00251732	0.0165008
0.127512	0.0494259	0.0494259	7184.77		0.00253806	0.0165008
0.126817	0.0496252	0.0496252	7185.27		0.00252422	0.0165675
0.127165	0.0496252	0.0496252	7185.77		0.00253115	0.0165675
0.128555	0.0498244	0.0498244	7186.27		0.00255882	0.0166341
0.128207	0.0498244	0.0498244	7186.77		0.00255189	0.0166341
0.12786	0.0498244	0.0498244	7187.27		0.00254498	0.0166341
0.128902	0.0499241	0.0499241	7187.77		0.00256572	0.0166675
0.129944	0.0501234	0.0501234	7188.27		0.00258646	0.0167341
0.128902	0.0501234	0.0501234	7188.77		0.00256572	0.0167341
0.128902	0.0501234	0.0501234	7189.27		0.00256572	0.0167341
0.129944	0.050223	0.050223	7189.77		0.00258646	0.0167675
0.130639	0.0504223	0.0504223	7190.27		0.0026003	0.0168341
0.129944	0.0504223	0.0504223	7190.77		0.00258646	0.0168341
0.129249	0.0504223	0.0504223	7191.27		0.00257263	0.0168341
0.130292	0.0506215	0.0506215	7191.77		0.00259339	0.0169008
0.131682	0.0507212	0.0507212	7192.27		0.00262106	0.0169341
0.130639	0.0507212	0.0507212	7192.77		0.0026003	0.0169341
0.129597	0.0507212	0.0507212	7193.27		0.00257956	0.0169341
0.132376	0.0508208	0.0508208	7193.77		0.00263487	0.0169675
0.132376	0.0510201	0.0510201	7194.27		0.00263487	0.0170341
0.131682	0.0510201	0.0510201	7194.77		0.00262106	0.0170341
0.131682	0.0511197	0.0511197	7195.27		0.00262106	0.0170675
0.133071	0.0511197	0.0511197	7195.77		0.00264871	0.0170675
0.133071	0.051319	0.051319	7196.27		0.00264871	0.0171341
0.132724	0.051319	0.051319	7196.77		0.0026418	0.0171341
0.132376	0.051319	0.051319	7197.27		0.00263487	0.0171341
0.132724	0.0515183	0.0515183	7197.77		0.0026418	0.0172008
0.133071	0.0515183	0.0515183	7198.27		0.00264871	0.0172008
0.133071	0.0516179	0.0516179	7198.77		0.00264871	0.0172341
0.133071	0.0517176	0.0517176	7199.27		0.00264871	0.0172675
0.133419	0.0517176	0.0517176	7199.77		0.00265563	0.0172675
0.135851	0.0519168	0.0519168	7200.27		0.00270404	0.0173341
0.134461	0.0519168	0.0519168	7200.77		0.00267637	0.0173341
0.134461	0.0520165	0.0520165	7201.27		0.00267637	0.0173675
0.134461	0.0520165	0.0520165	7201.77		0.00267637	0.0173675
0.133419	0.0520165	0.0520165	7202.27		0.00265563	0.0173675
0.138283	0.052415	0.052415	7202.77		0.00275245	0.0175008
0.136893	0.052415	0.052415	7203.27		0.00272478	0.0175008
0.136198	0.0523154	0.0523154	7203.77		0.00271095	0.0174675
0.136198	0.052415	0.052415	7204.27		0.00271095	0.0175008
0.134809	0.052415	0.052415	7204.77		0.0026833	0.0175008
0.135156	0.052415	0.052415	7205.27		0.00269021	0.0175008
0.144537	0.0532121	0.0532121	7205.77		0.00287693	0.0177675
0.14141	0.0531125	0.0531125	7206.27		0.00281469	0.0177342
0.137936	0.0529132	0.0529132	7206.77		0.00274554	0.0176675
0.136546	0.0528136	0.0528136	7207.27		0.00271787	0.0176342
0.136546	0.0529132	0.0529132	7207.77		0.00271787	0.0176675
0.135503	0.0529132	0.0529132	7208.27		0.00269711	0.0176675
0.136546	0.0529132	0.0529132	7208.77		0.00271787	0.0176675
0.137241	0.0531125	0.0531125	7209.27		0.00273171	0.0177342
0.137588	0.0532121	0.0532121	7209.77		0.00273861	0.0177675
0.136893	0.0532121	0.0532121	7210.27		0.00272478	0.0177675
0.141063	0.053511	0.053511	7210.77		0.00280778	0.0178675
0.140368	0.0536107	0.0536107	7211.27		0.00279395	0.0179008
0.139325	0.053511	0.053511	7211.77		0.00277319	0.0178675
0.138978	0.0536107	0.0536107	7212.27		0.00276628	0.0179008
0.138283	0.0536107	0.0536107	7212.77		0.00275245	0.0179008
0.138978	0.0536107	0.0536107	7213.27		0.00276628	0.0179008
0.141757	0.0540092	0.0540092	7213.77		0.0028216	0.0180342
0.141063	0.0540092	0.0540092	7214.27		0.00280778	0.0180342
0.140368	0.0540092	0.0540092	7214.77		0.00279395	0.0180342
0.139673	0.0540092	0.0540092	7215.27		0.00278012	0.0180342
0.138978	0.0540092	0.0540092	7215.77		0.00276628	0.0180342
0.143495	0.0544078	0.0544078	7216.27		0.00285619	0.0181675
0.143147	0.0544078	0.0544078	7216.77		0.00284926	0.0181675
0.142105	0.0544078	0.0544078	7217.27		0.00282852	0.0181675
0.142452	0.0544078	0.0544078	7217.77		0.00283543	0.0181675
0.140715	0.0544078	0.0544078	7218.27		0.00280086	0.0181675
0.143495	0.0546071	0.0546071	7218.77		0.00285619	0.0182342
0.145232	0.0548063	0.0548063	7219.27		0.00289076	0.0183008
0.143842	0.0548063	0.0548063	7219.77		0.0028631	0.0183008
0.143842	0.0548063	0.0548063	7220.27		0.0028631	0.0183008
0.1428	0.0548063	0.0548063	7220.77		0.00284236	0.0183008
0.141757	0.0548063	0.0548063	7221.27		0.0028216	0.0183008
0.147664	0.0552049	0.0552049	7221.77		0.00293917	0.0184342
0.145232	0.0551053	0.0551053	7222.27		0.00289076	0.0184009
0.144537	0.0552049	0.0552049	7222.77		0.00287693	0.0184342
0.143842	0.0552049	0.0552049	7223.27		0.0028631	0.0184342
0.144537	0.0552049	0.0552049	7223.77		0.00287693	0.0184342
0.148011	0.0556034	0.0556034	7224.27		0.00294608	0.0185675
0.146622	0.0555038	0.0555038	7224.77		0.00291843	0.0185342
0.146274	0.0556034	0.0556034	7225.27		0.0029115	0.0185675
0.146274	0.0556034	0.0556034	7225.77		0.0029115	0.0185675
0.145579	0.0556034	0.0556034	7226.27		0.00289767	0.0185675
0.147664	0.0558027	0.0558027	7226.77		0.00293917	0.0186342
0.148706	0.0559024	0.0559024	7227.27		0.00295991	0.0186676
0.147317	0.056002	0.056002	7227.77		0.00293227	0.0187009
0.146969	0.056002	0.056002	7228.27		0.00292534	0.0187009
0.146274	0.056002	0.056002	7228.77		0.0029115	0.0187009
0.150096	0.0563009	0.0563009	7229.27		0.00298758	0.0188009
0.148706	0.0563009	0.0563009	7229.77		0.00295991	0.0188009
0.149749	0.0563009	0.0563009	7230.27		0.00298067	0.0188009
0.148706	0.0563009	0.0563009	7230.77		0.00295991	0.0188009
0.152181	0.0565002	0.0565002	7231.27		0.00302908	0.0188676
0.151833	0.0565998	0.0565998	7231.77		0.00302215	0.0189009
0.151138	0.0565998	0.0565998	7232.27		0.00300832	0.0189009
0.151138	0.0565998	0.0565998	7232.77		0.00300832	0.0189009
0.151833	0.0566995	0.0566995	7233.27		0.00302215	0.0189342
0.152876	0.0568987	0.0568987	7233.77		0.00304291	0.0190009
0.152181	0.0568987	0.0568987	7234.27		0.00302908	0.0190009
0.151833	0.0569984	0.0569984	7234.77		0.00302215	0.0190342
0.151833	0.0569984	0.0569984	7235.27		0.00302215	0.0190342
0.153918	0.0571977	0.0571977	7235.77		0.00306365	0.0191009
0.152528	0.0571977	0.0571977	7236.27		0.00303599	0.0191009
0.152181	0.0572973	0.0572973	7236.77		0.00302908	0.0191342
0.152528	0.0572973	0.0572973	7237.27		0.00303599	0.0191342
0.152876	0.0574966	0.0574966	7237.77		0.00304291	0.0192009
0.152876	0.0574966	0.0574966	7238.27		0.00304291	0.0192009
0.152876	0.0575962	0.0575962	7238.77		0.00304291	0.0192342
0.152876	0.0576958	0.0576958	7239.27		0.00304291	0.0192676
0.152528	0.0576958	0.0576958	7239.77		0.00303599	0.0192676
0.15496	0.0578951	0.0578951	7240.27		0.00308439	0.0193342
0.15496	0.0578951	0.0578951	7240.77		0.00308439	0.0193342
0.153918	0.0579948	0.0579948	7241.27		0.00306365	0.0193676
0.153223	0.0579948	0.0579948	7241.77		0.00304982	0.0193676
0.154613	0.0580944	0.0580944	7242.27		0.00307749	0.0194009
0.155308	0.058194	0.058194	7242.77		0.00309132	0.0194342
0.154613	0.0582937	0.0582937	7243.27		0.00307749	0.0194676
0.155655	0.0583933	0.0583933	7243.77		0.00309823	0.0195009
0.154613	0.0583933	0.0583933	7244.27		0.00307749	0.0195009
0.155308	0.0583933	0.0583933	7244.77		0.00309132	0.0195009
0.156003	0.0585926	0.0585926	7245.27		0.00310516	0.0195676
0.155655	0.0585926	0.0585926	7245.77		0.00309823	0.0195676
0.15774	0.0587919	0.0587919	7246.27		0.00313973	0.0196343
0.158435	0.0587919	0.0587919	7246.77		0.00315356	0.0196343
0.15913	0.0588915	0.0588915	7247.27		0.0031674	0.0196676
0.158087	0.0588915	0.0588915	7247.77		0.00314664	0.0196676
0.159477	0.0590908	0.0590908	7248.27		0.0031743	0.0197343
0.159477	0.0590908	0.0590908	7248.77		0.0031743	0.0197343
0.160172	0.0590908	0.0590908	7249.27		0.00318814	0.0197343
0.15913	0.0591904	0.0591904	7249.77		0.0031674	0.0197676
0.159825	0.0592901	0.0592901	7250.27		0.00318123	0.0198009
0.160519	0.0593897	0.0593897	7250.77		0.00319504	0.0198343
0.160519	0.0594893	0.0594893	7251.27		0.00319504	0.0198676
0.160867	0.0594893	0.0594893	7251.77		0.00320197	0.0198676
0.161909	0.0596886	0.0596886	7252.27		0.00322271	0.0199343
0.161909	0.0596886	0.0596886	7252.77		0.00322271	0.0199343
0.160172	0.0596886	0.0596886	7253.27		0.00318814	0.0199343
0.161909	0.0597882	0.0597882	7253.77		0.00322271	0.0199676
0.162257	0.0598879	0.0598879	7254.27		0.00322964	0.0200009
0.163994	0.0600872	0.0600872	7254.77		0.00326421	0.0200676
0.163299	0.0600872	0.0600872	7255.27		0.00325038	0.0200676
0.162952	0.0600872	0.0600872	7255.77		0.00324347	0.0200676
0.162257	0.0601868	0.0601868	7256.27		0.00322964	0.0201009
0.164689	0.0602864	0.0602864	7256.77		0.00327805	0.0201343
0.163994	0.0603861	0.0603861	7257.27		0.00326421	0.0201676
0.163994	0.0603861	0.0603861	7257.77		0.00326421	0.0201676
0.164689	0.0604857	0.0604857	7258.27		0.00327805	0.0202009
0.166079	0.060685	0.060685	7258.77		0.00330571	0.0202676
0.165036	0.060685	0.060685	7259.27		0.00328495	0.0202676
0.164341	0.060685	0.060685	7259.77		0.00327112	0.0202676
0.163994	0.060685	0.060685	7260.27		0.00326421	0.0202676
0.166773	0.0608843	0.0608843	7260.77		0.00331953	0.0203343
0.167121	0.0609839	0.0609839	7261.27		0.00332645	0.0203676
0.167121	0.0609839	0.0609839	7261.77		0.00332645	0.0203676
0.167468	0.0610835	0.0610835	7262.27		0.00333336	0.0204009
0.167121	0.0611832	0.0611832	7262.77		0.00332645	0.0204343
0.166426	0.0611832	0.0611832	7263.27		0.00331262	0.0204343
0.167468	0.0613825	0.0613825	7263.77		0.00333336	0.020501
0.167468	0.0613825	0.0613825	7264.27		0.00333336	0.020501
0.167816	0.0614821	0.0614821	7264.77		0.00334029	0.0205343
0.169553	0.0615817	0.0615817	7265.27		0.00337486	0.0205676
0.169206	0.0616814	0.0616814	7265.77		0.00336795	0.020601
0.168163	0.0616814	0.0616814	7266.27		0.00334719	0.020601
0.168163	0.0616814	0.0616814	7266.77		0.00334719	0.020601
0.1699	0.0618806	0.0618806	7267.27		0.00338177	0.0206676
0.168511	0.0618806	0.0618806	7267.77		0.00335412	0.0206676
0.170943	0.0620799	0.0620799	7268.27		0.00340253	0.0207343
0.17129	0.0620799	0.0620799	7268.77		0.00340943	0.0207343
0.170595	0.0621796	0.0621796	7269.27		0.0033956	0.0207677
0.170943	0.0622792	0.0622792	7269.77		0.00340253	0.020801
0.1699	0.0622792	0.0622792	7270.27		0.00338177	0.020801
0.1699	0.0622792	0.0622792	7270.77		0.00338177	0.020801
0.171985	0.0624785	0.0624785	7271.27		0.00342327	0.0208677
0.170943	0.0624785	0.0624785	7271.77		0.00340253	0.0208677
0.171638	0.0625781	0.0625781	7272.27		0.00341636	0.020901
0.174417	0.0627774	0.0627774	7272.77		0.00347168	0.0209677
0.173375	0.0627774	0.0627774	7273.27		0.00345094	0.0209677
0.171638	0.0627774	0.0627774	7273.77		0.00341636	0.0209677
0.171985	0.062877	0.062877	7274.27		0.00342327	0.021001
0.17546	0.0630763	0.0630763	7274.77		0.00349244	0.0210677
0.173722	0.0630763	0.0630763	7275.27		0.00345784	0.0210677
0.173375	0.0630763	0.0630763	7275.77		0.00345094	0.0210677
0.173028	0.0631759	0.0631759	7276.27		0.00344403	0.021101
0.175807	0.0633752	0.0633752	7276.77		0.00349934	0.0211677
0.17407	0.0633752	0.0633752	7277.27		0.00346477	0.0211677
0.174417	0.0633752	0.0633752	7277.77		0.00347168	0.0211677
0.175112	0.0634748	0.0634748	7278.27		0.00348551	0.021201
0.174765	0.0635745	0.0635745	7278.77		0.0034786	0.0212343
0.174417	0.0635745	0.0635745	7279.27		0.00347168	0.0212343
0.17546	0.0637738	0.0637738	7279.77		0.00349244	0.021301
0.17546	0.0637738	0.0637738	7280.27		0.00349244	0.021301
0.17546	0.0638734	0.0638734	7280.77		0.00349244	0.0213343
0.175112	0.0638734	0.0638734	7281.27		0.00348551	0.0213343
0.176849	0.0640727	0.0640727	7281.77		0.00352008	0.021401
0.177197	0.0640727	0.0640727	7282.27		0.00352701	0.021401
0.176849	0.0641723	0.0641723	7282.77		0.00352008	0.0214343
0.177197	0.0642719	0.0642719	7283.27		0.00352701	0.0214677
0.176849	0.0642719	0.0642719	7283.77		0.00352008	0.0214677
0.178239	0.0644712	0.0644712	7284.27		0.00354775	0.0215343
0.177544	0.0644712	0.0644712	7284.77		0.00353392	0.0215343
0.176849	0.0644712	0.0644712	7285.27		0.00352008	0.0215343
0.177892	0.0645709	0.0645709	7285.77		0.00354084	0.0215677
0.180671	0.0647701	0.0647701	7286.27		0.00359616	0.0216343
0.179976	0.0647701	0.0647701	7286.77		0.00358232	0.0216343
0.178934	0.0647701	0.0647701	7287.27		0.00356158	0.0216343
0.178587	0.0648698	0.0648698	7287.77		0.00355468	0.0216677
0.182061	0.0650691	0.0650691	7288.27		0.00362383	0.0217344
0.180324	0.0650691	0.0650691	7288.77		0.00358925	0.0217344
0.179629	0.0650691	0.0650691	7289.27		0.00357542	0.0217344
0.180671	0.0651687	0.0651687	7289.77		0.00359616	0.0217677
0.181714	0.065368	0.065368	7290.27		0.00361692	0.0218344
0.181366	0.065368	0.065368	7290.77		0.00360999	0.0218344
0.181366	0.065368	0.065368	7291.27		0.00360999	0.0218344
0.180671	0.0654676	0.0654676	7291.77		0.00359616	0.0218677
0.183103	0.0655672	0.0655672	7292.27		0.00364457	0.021901
0.182409	0.0656669	0.0656669	7292.77		0.00363075	0.0219344
0.180324	0.0656669	0.0656669	7293.27		0.00358925	0.0219344
0.183798	0.0659658	0.0659658	7293.77		0.0036584	0.0220344
0.182409	0.0659658	0.0659658	7294.27		0.00363075	0.0220344
0.181714	0.0659658	0.0659658	7294.77		0.00361692	0.0220344
0.182061	0.0659658	0.0659658	7295.27		0.00362383	0.0220344
0.180324	0.0659658	0.0659658	7295.77		0.00358925	0.0220344
0.185188	0.0662647	0.0662647	7296.27		0.00368607	0.0221344
0.184146	0.0662647	0.0662647	7296.77		0.00366533	0.0221344
0.184146	0.0663643	0.0663643	7297.27		0.00366533	0.0221677
0.182756	0.0663643	0.0663643	7297.77		0.00363766	0.0221677
0.184493	0.066464	0.066464	7298.27		0.00367223	0.022201
0.184841	0.0665636	0.0665636	7298.77		0.00367916	0.0222344
0.185188	0.0666633	0.0666633	7299.27		0.00368607	0.0222677
0.184841	0.0666633	0.0666633	7299.77		0.00367916	0.0222677
0.18762	0.0668625	0.0668625	7300.27		0.00373447	0.0223344
0.186578	0.0668625	0.0668625	7300.77		0.00371373	0.0223344
0.185883	0.0668625	0.0668625	7301.27		0.0036999	0.0223344
0.18623	0.0669622	0.0669622	7301.77		0.00370681	0.0223677
0.18762	0.0670618	0.0670618	7302.27		0.00373447	0.022401
0.189357	0.0672611	0.0672611	7302.77		0.00376905	0.0224677
0.188663	0.0672611	0.0672611	7303.27		0.00375523	0.0224677
0.188315	0.0672611	0.0672611	7303.77		0.00374831	0.0224677
0.187968	0.0672611	0.0672611	7304.27		0.0037414	0.0224677
0.189705	0.0674604	0.0674604	7304.77		0.00377598	0.0225344
0.189705	0.06756	0.06756	7305.27		0.00377598	0.0225677
0.18901	0.06756	0.06756	7305.77		0.00376214	0.0225677
0.190747	0.0676596	0.0676596	7306.27		0.00379672	0.022601
0.190052	0.0677593	0.0677593	7306.77		0.00378288	0.0226344
0.190052	0.0677593	0.0677593	7307.27		0.00378288	0.0226344
0.191442	0.0679586	0.0679586	7307.77		0.00381055	0.0227011
0.190747	0.0679586	0.0679586	7308.27		0.00379672	0.0227011
0.191095	0.0680582	0.0680582	7308.77		0.00380364	0.0227344
0.191442	0.0681578	0.0681578	7309.27		0.00381055	0.0227677
0.192484	0.0682575	0.0682575	7309.77		0.00383129	0.0228011
0.19179	0.0682575	0.0682575	7310.27		0.00381748	0.0228011
0.190747	0.0682575	0.0682575	7310.77		0.00379672	0.0228011
0.192832	0.0684567	0.0684567	7311.27		0.00383822	0.0228677
0.193874	0.0685564	0.0685564	7311.77		0.00385896	0.0229011
0.192137	0.0685564	0.0685564	7312.27		0.00382438	0.0229011
0.192137	0.0685564	0.0685564	7312.77		0.00382438	0.0229011
0.194222	0.0687557	0.0687557	7313.27		0.00386588	0.0229678
0.193527	0.0687557	0.0687557	7313.77		0.00385205	0.0229678
0.195611	0.0689549	0.0689549	7314.27		0.00389353	0.0230344
0.193874	0.0689549	0.0689549	7314.77		0.00385896	0.0230344
0.193874	0.0689549	0.0689549	7315.27		0.00385896	0.0230344
0.193874	0.0690546	0.0690546	7315.77		0.00385896	0.0230678
0.196306	0.0691542	0.0691542	7316.27		0.00390736	0.0231011
0.195959	0.0692539	0.0692539	7316.77		0.00390046	0.0231344
0.195959	0.0693535	0.0693535	7317.27		0.00390046	0.0231678
0.195959	0.0693535	0.0693535	7317.77		0.00390046	0.0231678
0.195264	0.0694531	0.0694531	7318.27		0.00388662	0.0232011
0.197001	0.0695528	0.0695528	7318.77		0.0039212	0.0232344
0.196654	0.0695528	0.0695528	7319.27		0.00391429	0.0232344
0.197349	0.069752	0.069752	7319.77		0.00392813	0.0233011
0.197696	0.069752	0.069752	7320.27		0.00393503	0.0233011
0.195959	0.069752	0.069752	7320.77		0.00390046	0.0233011
0.198391	0.0699513	0.0699513	7321.27		0.00394887	0.0233678
0.199086	0.0699513	0.0699513	7321.77		0.0039627	0.0233678
0.198391	0.070051	0.070051	7322.27		0.00394887	0.0234011
0.199433	0.0701506	0.0701506	7322.77		0.00396961	0.0234344
0.199433	0.0702502	0.0702502	7323.27		0.00396961	0.0234678
0.199781	0.0703499	0.0703499	7323.77		0.00397653	0.0235011
0.199086	0.0703499	0.0703499	7324.27		0.0039627	0.0235011
0.198391	0.0703499	0.0703499	7324.77		0.00394887	0.0235011
0.200128	0.0705491	0.0705491	7325.27		0.00398344	0.0235678
0.199086	0.0705491	0.0705491	7325.77		0.0039627	0.0235678
0.201865	0.0707484	0.0707484	7326.27		0.00401801	0.0236344
0.200823	0.0707484	0.0707484	7326.77		0.00399727	0.0236344
0.200128	0.0707484	0.0707484	7327.27		0.00398344	0.0236344
0.203255	0.0710473	0.0710473	7327.77		0.00404568	0.0237344
0.20256	0.0710473	0.0710473	7328.27		0.00403185	0.0237344
0.200476	0.0710473	0.0710473	7328.77		0.00399037	0.0237344
0.200823	0.0710473	0.0710473	7329.27		0.00399727	0.0237344
0.199781	0.0710473	0.0710473	7329.77		0.00397653	0.0237344
0.20673	0.0714459	0.0714459	7330.27		0.00411485	0.0238678
0.205687	0.0715455	0.0715455	7330.77		0.00409409	0.0239011
0.204645	0.0714459	0.0714459	7331.27		0.00407335	0.0238678
0.203603	0.0714459	0.0714459	7331.77		0.00405261	0.0238678
0.20256	0.0714459	0.0714459	7332.27		0.00403185	0.0238678
0.201171	0.0715455	0.0715455	7332.77		0.0040042	0.0239011
0.201865	0.0715455	0.0715455	7333.27		0.00401801	0.0239011
0.205687	0.0718444	0.0718444	7333.77		0.00409409	0.0240011
0.204298	0.0718444	0.0718444	7334.27		0.00406644	0.0240011
0.206035	0.0719441	0.0719441	7334.77		0.00410102	0.0240345
0.206035	0.0720437	0.0720437	7335.27		0.00410102	0.0240678
0.204298	0.0720437	0.0720437	7335.77		0.00406644	0.0240678
0.204298	0.0721434	0.0721434	7336.27		0.00406644	0.0241011
0.20534	0.072243	0.072243	7336.77		0.00408718	0.0241345
0.204992	0.072243	0.072243	7337.27		0.00408025	0.0241345
0.20673	0.0724423	0.0724423	7337.77		0.00411485	0.0242011
0.207077	0.0724423	0.0724423	7338.27		0.00412176	0.0242011
0.205687	0.0724423	0.0724423	7338.77		0.00409409	0.0242011
0.208119	0.0726415	0.0726415	7339.27		0.0041425	0.0242678
0.20673	0.0726415	0.0726415	7339.77		0.00411485	0.0242678
0.20673	0.0727412	0.0727412	7340.27		0.00411485	0.0243011
0.208467	0.0728408	0.0728408	7340.77		0.00414942	0.0243345
0.208814	0.0729405	0.0729405	7341.27		0.00415633	0.0243678
0.208467	0.0729405	0.0729405	7341.77		0.00414942	0.0243678
0.210552	0.0731397	0.0731397	7342.27		0.00419092	0.0244345
0.210552	0.0732394	0.0732394	7342.77		0.00419092	0.0244678
0.209509	0.0732394	0.0732394	7343.27		0.00417016	0.0244678
0.208467	0.0732394	0.0732394	7343.77		0.00414942	0.0244678
0.208467	0.0732394	0.0732394	7344.27		0.00414942	0.0244678
0.207772	0.0732394	0.0732394	7344.77		0.00413559	0.0244678
0.211246	0.0735383	0.0735383	7345.27		0.00420474	0.0245678
0.209162	0.0735383	0.0735383	7345.77		0.00416326	0.0245678
0.209857	0.0736379	0.0736379	7346.27		0.00417709	0.0246011
0.211246	0.0737376	0.0737376	7346.77		0.00420474	0.0246345
0.211941	0.0738372	0.0738372	7347.27		0.00421857	0.0246678
0.211246	0.0738372	0.0738372	7347.77		0.00420474	0.0246678
0.211594	0.0738372	0.0738372	7348.27		0.00421166	0.0246678
0.213679	0.0740365	0.0740365	7348.77		0.00425316	0.0247345
0.212636	0.0741361	0.0741361	7349.27		0.0042324	0.0247678
0.211594	0.0741361	0.0741361	7349.77		0.00421166	0.0247678
0.212636	0.0742358	0.0742358	7350.27		0.0042324	0.0248012
0.214026	0.0743354	0.0743354	7350.77		0.00426007	0.0248345
0.214373	0.074435	0.074435	7351.27		0.00426698	0.0248678
0.214026	0.074435	0.074435	7351.77		0.00426007	0.0248678
0.215416	0.0746343	0.0746343	7352.27		0.00428774	0.0249345
0.213679	0.0746343	0.0746343	7352.77		0.00425316	0.0249345
0.214373	0.0746343	0.0746343	7353.27		0.00426698	0.0249345
0.216111	0.0747339	0.0747339	7353.77		0.00430157	0.0249678
0.217153	0.0749332	0.0749332	7354.27		0.00432231	0.0250345
0.216111	0.0749332	0.0749332	7354.77		0.00430157	0.0250345
0.214721	0.0749332	0.0749332	7355.27		0.00427391	0.0250345
0.215763	0.0750329	0.0750329	7355.77		0.00429465	0.0250679
0.215068	0.0751325	0.0751325	7356.27		0.00428081	0.0251012
0.216458	0.0751325	0.0751325	7356.77		0.00430848	0.0251012
0.217848	0.0753318	0.0753318	7357.27		0.00433615	0.0251679
0.219933	0.0755311	0.0755311	7357.77		0.00437765	0.0252345
0.217153	0.0755311	0.0755311	7358.27		0.00432231	0.0252345
0.2175	0.0754314	0.0754314	7358.77		0.00432922	0.0252012
0.215763	0.0755311	0.0755311	7359.27		0.00429465	0.0252345
0.216111	0.0755311	0.0755311	7359.77		0.00430157	0.0252345
0.215763	0.0756307	0.0756307	7360.27		0.00429465	0.0252679
0.216806	0.0756307	0.0756307	7360.77		0.00431541	0.0252679
0.222712	0.0761289	0.0761289	7361.27		0.00443296	0.0254345
0.22028	0.0760292	0.0760292	7361.77		0.00438455	0.0254012
0.218543	0.0760292	0.0760292	7362.27		0.00434998	0.0254012
0.218195	0.0760292	0.0760292	7362.77		0.00434305	0.0254012
0.218195	0.0761289	0.0761289	7363.27		0.00434305	0.0254345
0.217848	0.0761289	0.0761289	7363.77		0.00433615	0.0254345
0.217153	0.0761289	0.0761289	7364.27		0.00432231	0.0254345
0.224102	0.0766271	0.0766271	7364.77		0.00446063	0.0256012
0.222017	0.0766271	0.0766271	7365.27		0.00441913	0.0256012
0.22167	0.0765274	0.0765274	7365.77		0.00441222	0.0255679
0.220627	0.0766271	0.0766271	7366.27		0.00439146	0.0256012
0.219933	0.0766271	0.0766271	7366.77		0.00437765	0.0256012
0.219238	0.0766271	0.0766271	7367.27		0.00436381	0.0256012
0.222365	0.0768263	0.0768263	7367.77		0.00442605	0.0256679
0.223407	0.0770256	0.0770256	7368.27		0.0044468	0.0257345
0.222712	0.0770256	0.0770256	7368.77		0.00443296	0.0257345
0.22306	0.0770256	0.0770256	7369.27		0.00443989	0.0257345
0.222365	0.0770256	0.0770256	7369.77		0.00442605	0.0257345
0.224102	0.0772249	0.0772249	7370.27		0.00446063	0.0258012
0.223407	0.0773245	0.0773245	7370.77		0.0044468	0.0258345
0.22306	0.0773245	0.0773245	7371.27		0.00443989	0.0258345
0.226187	0.0775238	0.0775238	7371.77		0.00450213	0.0259012
0.225144	0.0775238	0.0775238	7372.27		0.00448137	0.0259012
0.224797	0.0776234	0.0776234	7372.77		0.00447446	0.0259345
0.224797	0.0776234	0.0776234	7373.27		0.00447446	0.0259345
0.226187	0.0777231	0.0777231	7373.77		0.00450213	0.0259679
0.227576	0.0779224	0.0779224	7374.27		0.00452978	0.0260346
0.226881	0.0779224	0.0779224	7374.77		0.00451594	0.0260346
0.225839	0.0779224	0.0779224	7375.27		0.0044952	0.0260346
0.225839	0.078022	0.078022	7375.77		0.0044952	0.0260679
0.227924	0.0782213	0.0782213	7376.27		0.0045367	0.0261346
0.226534	0.0782213	0.0782213	7376.77		0.00450904	0.0261346
0.226187	0.0782213	0.0782213	7377.27		0.00450213	0.0261346
0.227924	0.0783209	0.0783209	7377.77		0.0045367	0.0261679
0.228271	0.0784205	0.0784205	7378.27		0.00454361	0.0262012
0.230356	0.0786198	0.0786198	7378.77		0.00458511	0.0262679
0.228966	0.0786198	0.0786198	7379.27		0.00455744	0.0262679
0.228619	0.0786198	0.0786198	7379.77		0.00455054	0.0262679
0.228271	0.0786198	0.0786198	7380.27		0.00454361	0.0262679
0.229661	0.0788191	0.0788191	7380.77		0.00457128	0.0263346
0.230703	0.0789187	0.0789187	7381.27		0.00459202	0.0263679
0.229661	0.0789187	0.0789187	7381.77		0.00457128	0.0263679
0.229661	0.0790184	0.0790184	7382.27		0.00457128	0.0264012
0.229314	0.0790184	0.0790184	7382.77		0.00456437	0.0264012
0.230356	0.0792176	0.0792176	7383.27		0.00458511	0.0264679
0.230356	0.0792176	0.0792176	7383.77		0.00458511	0.0264679
0.230356	0.0793173	0.0793173	7384.27		0.00458511	0.0265012
0.230008	0.0794169	0.0794169	7384.77		0.00457818	0.0265346
0.229661	0.0794169	0.0794169	7385.27		0.00457128	0.0265346
0.231398	0.0796162	0.0796162	7385.77		0.00460585	0.0266012
0.230356	0.0796162	0.0796162	7386.27		0.00458511	0.0266012
0.231051	0.0796162	0.0796162	7386.77		0.00459895	0.0266012
0.231398	0.0797158	0.0797158	7387.27		0.00460585	0.0266346
0.236262	0.0800148	0.0800148	7387.77		0.00470267	0.0267346
0.234178	0.0800148	0.0800148	7388.27		0.00466119	0.0267346
0.231746	0.0799151	0.0799151	7388.77		0.00461278	0.0267012
0.232093	0.0800148	0.0800148	7389.27		0.00461969	0.0267346
0.233483	0.0800148	0.0800148	7389.77		0.00464735	0.0267346
0.232441	0.0801144	0.0801144	7390.27		0.00462661	0.0267679
0.234525	0.0803137	0.0803137	7390.77		0.00466809	0.0268346
0.234178	0.0803137	0.0803137	7391.27		0.00466119	0.0268346
0.235915	0.0804133	0.0804133	7391.77		0.00469576	0.0268679
0.236262	0.0805129	0.0805129	7392.27		0.00470267	0.0269012
0.236957	0.0807122	0.0807122	7392.77		0.0047165	0.0269679
0.237305	0.0807122	0.0807122	7393.27		0.00472343	0.0269679
0.234525	0.0807122	0.0807122	7393.77		0.00466809	0.0269679
0.234178	0.0807122	0.0807122	7394.27		0.00466119	0.0269679
0.237652	0.0809115	0.0809115	7394.77		0.00473033	0.0270346
0.239389	0.0811108	0.0811108	7395.27		0.00476491	0.0271013
0.238	0.0811108	0.0811108	7395.77		0.00473726	0.0271013
0.236957	0.0811108	0.0811108	7396.27		0.0047165	0.0271013
0.236957	0.0811108	0.0811108	7396.77		0.0047165	0.0271013
0.235568	0.0811108	0.0811108	7397.27		0.00468885	0.0271013
0.240432	0.08131	0.08131	7397.77		0.00478567	0.0271679
0.240432	0.0815093	0.0815093	7398.27		0.00478567	0.0272346
0.240084	0.0815093	0.0815093	7398.77		0.00477874	0.0272346
0.238347	0.0815093	0.0815093	7399.27		0.00474417	0.0272346
0.236957	0.0815093	0.0815093	7399.77		0.0047165	0.0272346
0.242169	0.0818082	0.0818082	7400.27		0.00482024	0.0273346
0.241474	0.0818082	0.0818082	7400.77		0.00480641	0.0273346
0.240779	0.0818082	0.0818082	7401.27		0.00479258	0.0273346
0.241127	0.0819079	0.0819079	7401.77		0.0047995	0.027368
0.241474	0.0820075	0.0820075	7402.27		0.00480641	0.0274013
0.240779	0.0820075	0.0820075	7402.77		0.00479258	0.0274013
0.241127	0.0821072	0.0821072	7403.27		0.0047995	0.0274346
0.241474	0.0822068	0.0822068	7403.77		0.00480641	0.027468
0.243211	0.0824061	0.0824061	7404.27		0.00484098	0.0275346
0.242516	0.0824061	0.0824061	7404.77		0.00482715	0.0275346
0.241474	0.0824061	0.0824061	7405.27		0.00480641	0.0275346
0.243211	0.0826053	0.0826053	7405.77		0.00484098	0.0276013
0.243211	0.0826053	0.0826053	7406.27		0.00484098	0.0276013
0.243906	0.0826053	0.0826053	7406.77		0.00485482	0.0276013
0.242864	0.082705	0.082705	7407.27		0.00483408	0.0276346
0.247033	0.0830039	0.0830039	7407.77		0.00491706	0.0277346
0.245991	0.0829043	0.0829043	7408.27		0.00489632	0.0277013
0.243906	0.0830039	0.0830039	7408.77		0.00485482	0.0277346
0.243559	0.0830039	0.0830039	7409.27		0.00484791	0.0277346
0.242864	0.0830039	0.0830039	7409.77		0.00483408	0.0277346
0.248423	0.0833028	0.0833028	7410.27		0.00494473	0.0278346
0.246686	0.0833028	0.0833028	7410.77		0.00491015	0.0278346
0.246686	0.0833028	0.0833028	7411.27		0.00491015	0.0278346
0.246686	0.0834024	0.0834024	7411.77		0.00491015	0.027868
0.247381	0.0835021	0.0835021	7412.27		0.00492398	0.0279013
0.246686	0.0836017	0.0836017	7412.77		0.00491015	0.0279346
0.246338	0.0836017	0.0836017	7413.27		0.00490322	0.0279346
0.248076	0.0837014	0.0837014	7413.77		0.00493782	0.027968
0.24877	0.083801	0.083801	7414.27		0.00495163	0.0280013
0.248076	0.0839006	0.0839006	7414.77		0.00493782	0.0280346
0.249465	0.0840003	0.0840003	7415.27		0.00496547	0.028068
0.24877	0.0840003	0.0840003	7415.77		0.00495163	0.028068
0.248076	0.0840003	0.0840003	7416.27		0.00493782	0.028068
0.249465	0.0841996	0.0841996	7416.77		0.00496547	0.0281347
0.249813	0.0841996	0.0841996	7417.27		0.00497239	0.0281347
0.25016	0.0842992	0.0842992	7417.77		0.0049793	0.028168
0.251897	0.0844985	0.0844985	7418.27		0.00501387	0.0282347
0.250855	0.0844985	0.0844985	7418.77		0.00499313	0.0282347
0.250855	0.0844985	0.0844985	7419.27		0.00499313	0.0282347
0.249118	0.0844985	0.0844985	7419.77		0.00495856	0.0282347
0.253287	0.0847974	0.0847974	7420.27		0.00504154	0.0283347
0.252592	0.0847974	0.0847974	7420.77		0.00502771	0.0283347
0.25155	0.0847974	0.0847974	7421.27		0.00500697	0.0283347
0.25155	0.084897	0.084897	7421.77		0.00500697	0.028368
0.255719	0.0851959	0.0851959	7422.27		0.00508995	0.028468
0.255372	0.0851959	0.0851959	7422.77		0.00508304	0.028468
0.253982	0.0851959	0.0851959	7423.27		0.00505537	0.028468
0.253287	0.0851959	0.0851959	7423.77		0.00504154	0.028468
0.252245	0.0851959	0.0851959	7424.27		0.0050208	0.028468
0.25155	0.0851959	0.0851959	7424.77		0.00500697	0.028468
0.255024	0.0853952	0.0853952	7425.27		0.00507611	0.0285347
0.255024	0.0855945	0.0855945	7425.77		0.00507611	0.0286013
0.255719	0.0855945	0.0855945	7426.27		0.00508995	0.0286013
0.253635	0.0855945	0.0855945	7426.77		0.00504847	0.0286013
0.255719	0.0856941	0.0856941	7427.27		0.00508995	0.0286347
0.255719	0.0857938	0.0857938	7427.77		0.00508995	0.028668
0.256067	0.0858934	0.0858934	7428.27		0.00509687	0.0287013
0.256762	0.085993	0.085993	7428.77		0.00511071	0.0287347
0.257457	0.0860927	0.0860927	7429.27		0.00512454	0.028768
0.256414	0.0860927	0.0860927	7429.77		0.00510378	0.028768
0.257457	0.0861923	0.0861923	7430.27		0.00512454	0.0288013
0.258499	0.086292	0.086292	7430.77		0.00514528	0.0288347
0.256762	0.086292	0.086292	7431.27		0.00511071	0.0288347
0.258846	0.0863916	0.0863916	7431.77		0.00515219	0.028868
0.258846	0.0864912	0.0864912	7432.27		0.00515219	0.0289013
0.258846	0.0864912	0.0864912	7432.77		0.00515219	0.0289013
0.259194	0.0866905	0.0866905	7433.27		0.00515912	0.028968
0.259541	0.0866905	0.0866905	7433.77		0.00516602	0.028968
0.261626	0.0867901	0.0867901	7434.27		0.00520752	0.0290013
0.261278	0.0868898	0.0868898	7434.77		0.0052006	0.0290347
0.259889	0.0868898	0.0868898	7435.27		0.00517295	0.0290347
0.260584	0.0869894	0.0869894	7435.77		0.00518678	0.029068
0.261973	0.0870891	0.0870891	7436.27		0.00521443	0.0291014
0.260584	0.0871887	0.0871887	7436.77		0.00518678	0.0291347
0.260931	0.0871887	0.0871887	7437.27		0.00519369	0.0291347
0.261278	0.0872883	0.0872883	7437.77		0.0052006	0.029168
0.262321	0.087388	0.087388	7438.27		0.00522136	0.0292014
0.262321	0.0874876	0.0874876	7438.77		0.00522136	0.0292347
0.262668	0.0874876	0.0874876	7439.27		0.00522826	0.0292347
0.262668	0.0875872	0.0875872	7439.77		0.00522826	0.029268
0.263711	0.0876869	0.0876869	7440.27		0.00524902	0.0293014
0.264405	0.0877865	0.0877865	7440.77		0.00526284	0.0293347
0.263711	0.0877865	0.0877865	7441.27		0.00524902	0.0293347
0.263711	0.0878862	0.0878862	7441.77		0.00524902	0.0293681
0.265795	0.0879858	0.0879858	7442.27		0.00529051	0.0294014
0.265448	0.0880854	0.0880854	7442.77		0.0052836	0.0294347
0.264405	0.0880854	0.0880854	7443.27		0.00526284	0.0294347
0.266143	0.0881851	0.0881851	7443.77		0.00529743	0.0294681
0.267185	0.0882847	0.0882847	7444.27		0.00531817	0.0295014
0.267185	0.0883844	0.0883844	7444.77		0.00531817	0.0295347
0.264753	0.0883844	0.0883844	7445.27		0.00526977	0.0295347
0.26649	0.088484	0.088484	7445.77		0.00530434	0.0295681
0.271354	0.0888825	0.0888825	7446.27		0.00540115	0.0297014
0.269965	0.0887829	0.0887829	7446.77		0.00537351	0.0296681
0.26927	0.0887829	0.0887829	7447.27		0.00535967	0.0296681
0.269617	0.0887829	0.0887829	7447.77		0.00536658	0.0296681
0.268227	0.0887829	0.0887829	7448.27		0.00533891	0.0296681
0.267185	0.0888825	0.0888825	7448.77		0.00531817	0.0297014
0.26649	0.0888825	0.0888825	7449.27		0.00530434	0.0297014
0.26649	0.0888825	0.0888825	7449.77		0.00530434	0.0297014
0.272049	0.0893807	0.0893807	7450.27		0.00541499	0.0298681
0.271702	0.0892811	0.0892811	7450.77		0.00540808	0.0298347
0.271007	0.0892811	0.0892811	7451.27		0.00539425	0.0298347
0.270312	0.0893807	0.0893807	7451.77		0.00538041	0.0298681
0.270312	0.0893807	0.0893807	7452.27		0.00538041	0.0298681
0.270312	0.0893807	0.0893807	7452.77		0.00538041	0.0298681
0.270312	0.0898789	0.0898789	7453.27		0.00538041	0.0300347
0.274479	0.0897793	0.0897793	7453.77		0.00546336	0.0300014
0.272742	0.0897793	0.0897793	7454.27		0.00542878	0.0300014
0.272047	0.0897793	0.0897793	7454.77		0.00541495	0.0300014
0.271352	0.0897793	0.0897793	7455.27		0.00540111	0.0300014
0.271004	0.0898789	0.0898789	7455.77		0.00539419	0.0300347
0.277953	0.0902775	0.0902775	7456.27		0.0055325	0.0301681
0.275869	0.0902775	0.0902775	7456.77		0.00549102	0.0301681
0.274479	0.0902775	0.0902775	7457.27		0.00546336	0.0301681
0.273784	0.0902775	0.0902775	7457.77		0.00544952	0.0301681
0.273089	0.0902775	0.0902775	7458.27		0.00543569	0.0301681
0.271352	0.0902775	0.0902775	7458.77		0.00540111	0.0301681
0.280386	0.0907757	0.0907757	7459.27		0.00558093	0.0303348
0.276911	0.090676	0.090676	7459.77		0.00551176	0.0303014
0.276564	0.090676	0.090676	7460.27		0.00550486	0.0303014
0.275521	0.090676	0.090676	7460.77		0.0054841	0.0303014
0.274479	0.0907757	0.0907757	7461.27		0.00546336	0.0303348
0.274132	0.0907757	0.0907757	7461.77		0.00545645	0.0303348
0.274826	0.0907757	0.0907757	7462.27		0.00547026	0.0303348
0.280733	0.0911742	0.0911742	7462.77		0.00558784	0.0304681
0.277953	0.0911742	0.0911742	7463.27		0.0055325	0.0304681
0.277259	0.0911742	0.0911742	7463.77		0.00551869	0.0304681
0.276564	0.0911742	0.0911742	7464.27		0.00550486	0.0304681
0.275869	0.0911742	0.0911742	7464.77		0.00549102	0.0304681
0.280038	0.0914731	0.0914731	7465.27		0.005574	0.0305681
0.277953	0.0914731	0.0914731	7465.77		0.0055325	0.0305681
0.278301	0.0914731	0.0914731	7466.27		0.00553943	0.0305681
0.280386	0.0916724	0.0916724	7466.77		0.00558093	0.0306348
0.279691	0.0916724	0.0916724	7467.27		0.0055671	0.0306348
0.28108	0.091772	0.091772	7467.77		0.00559475	0.0306681
0.280386	0.0918717	0.0918717	7468.27		0.00558093	0.0307014
0.280038	0.0918717	0.0918717	7468.77		0.005574	0.0307014
0.281428	0.0919713	0.0919713	7469.27		0.00560167	0.0307348
0.28108	0.092071	0.092071	7469.77		0.00559475	0.0307681
0.282818	0.0922702	0.0922702	7470.27		0.00562934	0.0308348
0.282818	0.0922702	0.0922702	7470.77		0.00562934	0.0308348
0.281775	0.0922702	0.0922702	7471.27		0.00560858	0.0308348
0.28108	0.0922702	0.0922702	7471.77		0.00559475	0.0308348
0.283165	0.0924695	0.0924695	7472.27		0.00563625	0.0309014
0.283165	0.0924695	0.0924695	7472.77		0.00563625	0.0309014
0.28525	0.0926688	0.0926688	7473.27		0.00567775	0.0309681
0.28525	0.0926688	0.0926688	7473.77		0.00567775	0.0309681
0.284902	0.0927684	0.0927684	7474.27		0.00567082	0.0310014
0.28525	0.0927684	0.0927684	7474.77		0.00567775	0.0310014
0.285945	0.0929677	0.0929677	7475.27		0.00569158	0.0310681
0.284902	0.0929677	0.0929677	7475.77		0.00567082	0.0310681
0.283513	0.0929677	0.0929677	7476.27		0.00564317	0.0310681
0.286292	0.093167	0.093167	7476.77		0.00569849	0.0311348
0.286987	0.093167	0.093167	7477.27		0.00571232	0.0311348
0.289072	0.0933663	0.0933663	7477.77		0.00575382	0.0312015
0.288029	0.0933663	0.0933663	7478.27		0.00573306	0.0312015
0.286987	0.0933663	0.0933663	7478.77		0.00571232	0.0312015
0.286987	0.0934659	0.0934659	7479.27		0.00571232	0.0312348
0.289767	0.0936652	0.0936652	7479.77		0.00576766	0.0313015
0.289072	0.0936652	0.0936652	7480.27		0.00575382	0.0313015
0.288377	0.0936652	0.0936652	7480.77		0.00573999	0.0313015
0.289419	0.0937648	0.0937648	7481.27		0.00576073	0.0313348
0.289419	0.0938644	0.0938644	7481.77		0.00576073	0.0313681
0.290461	0.0939641	0.0939641	7482.27		0.00578147	0.0314015
0.291156	0.0940637	0.0940637	7482.77		0.0057953	0.0314348
0.289767	0.0940637	0.0940637	7483.27		0.00576766	0.0314348
0.291156	0.0941634	0.0941634	7483.77		0.0057953	0.0314682
0.291504	0.094263	0.094263	7484.27		0.00580223	0.0315015
0.291156	0.0943626	0.0943626	7484.77		0.0057953	0.0315348
0.291156	0.0943626	0.0943626	7485.27		0.0057953	0.0315348
0.293241	0.0945619	0.0945619	7485.77		0.0058368	0.0316015
0.292894	0.0945619	0.0945619	7486.27		0.0058299	0.0316015
0.292546	0.0945619	0.0945619	7486.77		0.00582297	0.0316015
0.291156	0.0946615	0.0946615	7487.27		0.0057953	0.0316348
0.294631	0.0948608	0.0948608	7487.77		0.00586447	0.0317015
0.293241	0.0948608	0.0948608	7488.27		0.0058368	0.0317015
0.292894	0.0948608	0.0948608	7488.77		0.0058299	0.0317015
0.292199	0.0949605	0.0949605	7489.27		0.00581606	0.0317348
0.296021	0.0951597	0.0951597	7489.77		0.00589214	0.0318015
0.294978	0.0951597	0.0951597	7490.27		0.00587138	0.0318015
0.293936	0.0951597	0.0951597	7490.77		0.00585064	0.0318015
0.295673	0.0952594	0.0952594	7491.27		0.00588521	0.0318348
0.298105	0.0954586	0.0954586	7491.77		0.00593362	0.0319015
0.296021	0.0954586	0.0954586	7492.27		0.00589214	0.0319015
0.296021	0.0954586	0.0954586	7492.77		0.00589214	0.0319015
0.296368	0.0955583	0.0955583	7493.27		0.00589904	0.0319348
0.29741	0.0956579	0.0956579	7493.77		0.00591979	0.0319682
0.297063	0.0957576	0.0957576	7494.27		0.00591288	0.0320015
0.297063	0.0957576	0.0957576	7494.77		0.00591288	0.0320015
0.299148	0.0959568	0.0959568	7495.27		0.00595438	0.0320682
0.2988	0.0959568	0.0959568	7495.77		0.00594745	0.0320682
0.298105	0.0960565	0.0960565	7496.27		0.00593362	0.0321015
0.298453	0.0960565	0.0960565	7496.77		0.00594055	0.0321015
0.299495	0.0961561	0.0961561	7497.27		0.00596129	0.0321348
0.300537	0.0962557	0.0962557	7497.77		0.00598203	0.0321682
0.30019	0.0963554	0.0963554	7498.27		0.00597512	0.0322015
0.299495	0.0963554	0.0963554	7498.77		0.00596129	0.0322015
0.301232	0.0965547	0.0965547	7499.27		0.00599586	0.0322682
0.30019	0.0965547	0.0965547	7499.77		0.00597512	0.0322682
0.30019	0.0965547	0.0965547	7500.27		0.00597512	0.0322682
0.301927	0.0967539	0.0967539	7500.77		0.00600969	0.0323348
0.302275	0.0967539	0.0967539	7501.27		0.00601662	0.0323348
0.304012	0.0969532	0.0969532	7501.77		0.00605119	0.0324015
0.303317	0.0969532	0.0969532	7502.27		0.00603736	0.0324015
0.30158	0.0969532	0.0969532	7502.77		0.00600279	0.0324015
0.304359	0.0971525	0.0971525	7503.27		0.0060581	0.0324682
0.302969	0.0971525	0.0971525	7503.77		0.00603043	0.0324682
0.302622	0.0971525	0.0971525	7504.27		0.00602353	0.0324682
0.306096	0.0973518	0.0973518	7504.77		0.00609268	0.0325349
0.305749	0.0974514	0.0974514	7505.27		0.00608577	0.0325682
0.304707	0.0974514	0.0974514	7505.77		0.00606503	0.0325682
0.303317	0.0974514	0.0974514	7506.27		0.00603736	0.0325682
0.306444	0.0976507	0.0976507	7506.77		0.0060996	0.0326349
0.305402	0.0976507	0.0976507	7507.27		0.00607886	0.0326349
0.306444	0.0977503	0.0977503	7507.77		0.0060996	0.0326682
0.305749	0.09785	0.09785	7508.27		0.00608577	0.0327015
0.305402	0.09785	0.09785	7508.77		0.00607886	0.0327015
0.307834	0.0980492	0.0980492	7509.27		0.00612727	0.0327682
0.307486	0.0980492	0.0980492	7509.77		0.00612034	0.0327682
0.306791	0.0980492	0.0980492	7510.27		0.00610651	0.0327682
0.309223	0.0981489	0.0981489	7510.77		0.00615492	0.0328015
0.308876	0.0983481	0.0983481	7511.27		0.00614801	0.0328682
0.308181	0.0983481	0.0983481	7511.77		0.00613418	0.0328682
0.307139	0.0983481	0.0983481	7512.27		0.00611344	0.0328682
0.310266	0.0985474	0.0985474	7512.77		0.00617568	0.0329349
0.310266	0.0986471	0.0986471	7513.27		0.00617568	0.0329682
0.309571	0.0986471	0.0986471	7513.77		0.00616184	0.0329682
0.308876	0.0986471	0.0986471	7514.27		0.00614801	0.0329682
0.310961	0.0987467	0.0987467	7514.77		0.00618951	0.0330015
0.311656	0.0988463	0.0988463	7515.27		0.00620334	0.0330349
0.310961	0.098946	0.098946	7515.77		0.00618951	0.0330682
0.311308	0.098946	0.098946	7516.27		0.00619642	0.0330682
0.313393	0.0991453	0.0991453	7516.77		0.00623792	0.0331349
0.31235	0.0991453	0.0991453	7517.27		0.00621716	0.0331349
0.31235	0.0992449	0.0992449	7517.77		0.00621716	0.0331682
0.31513	0.0994442	0.0994442	7518.27		0.00627249	0.0332349
0.314088	0.0994442	0.0994442	7518.77		0.00625175	0.0332349
0.313045	0.0994442	0.0994442	7519.27		0.00623099	0.0332349
0.312003	0.0994442	0.0994442	7519.77		0.00621025	0.0332349
0.314783	0.0996434	0.0996434	7520.27		0.00626559	0.0333015
0.314783	0.0997431	0.0997431	7520.77		0.00626559	0.0333349
0.314088	0.0997431	0.0997431	7521.27		0.00625175	0.0333349
0.316172	0.0999424	0.0999424	7521.77		0.00629323	0.0334016
0.315477	0.0999424	0.0999424	7522.27		0.0062794	0.0334016
0.314088	0.0999424	0.0999424	7522.77		0.00625175	0.0334016
0.31513	0.0999424	0.0999424	7523.27		0.00627249	0.0334016
0.31791	0.100241	0.100241	7523.77		0.00632783	0.0335015
0.31652	0.100241	0.100241	7524.27		0.00630016	0.0335015
0.31513	0.100241	0.100241	7524.77		0.00627249	0.0335015
0.31513	0.100241	0.100241	7525.27		0.00627249	0.0335015
0.31791	0.100441	0.100441	7525.77		0.00632783	0.0335684
0.320342	0.10064	0.10064	7526.27		0.00637623	0.033635
0.323121	0.100739	0.100739	7526.77		0.00643155	0.0336681
0.320342	0.100739	0.100739	7527.27		0.00637623	0.0336681
0.319299	0.100739	0.100739	7527.77		0.00635547	0.0336681
0.318257	0.100739	0.100739	7528.27		0.00633473	0.0336681
0.31791	0.100739	0.100739	7528.77		0.00632783	0.0336681
0.317562	0.100839	0.100839	7529.27		0.0063209	0.0337015
0.323121	0.101138	0.101138	7529.77		0.00643155	0.0338016
0.323121	0.101238	0.101238	7530.27		0.00643155	0.033835
0.321384	0.101238	0.101238	7530.77		0.00639697	0.033835
0.321037	0.101238	0.101238	7531.27		0.00639007	0.033835
0.319994	0.101238	0.101238	7531.77		0.00636931	0.033835
0.319647	0.101238	0.101238	7532.27		0.0063624	0.033835
0.324511	0.101636	0.101636	7532.77		0.00645922	0.0339682
0.323469	0.101636	0.101636	7533.27		0.00643848	0.0339682
0.323121	0.101636	0.101636	7533.77		0.00643155	0.0339682
0.321384	0.101636	0.101636	7534.27		0.00639697	0.0339682
0.320689	0.101636	0.101636	7534.77		0.00638314	0.0339682
0.325206	0.101835	0.101835	7535.27		0.00647305	0.0340348
0.323469	0.101935	0.101935	7535.77		0.00643848	0.0340682
0.323469	0.101935	0.101935	7536.27		0.00643848	0.0340682
0.326943	0.102134	0.102134	7536.77		0.00650762	0.0341348
0.325206	0.102134	0.102134	7537.27		0.00647305	0.0341348
0.324164	0.102134	0.102134	7537.77		0.00645231	0.0341348
0.326943	0.102334	0.102334	7538.27		0.00650762	0.0342017
0.327638	0.102433	0.102433	7538.77		0.00652146	0.0342348
0.325206	0.102433	0.102433	7539.27		0.00647305	0.0342348
0.325553	0.102433	0.102433	7539.77		0.00647996	0.0342348
0.330765	0.102732	0.102732	7540.27		0.0065837	0.0343349
0.329375	0.102732	0.102732	7540.77		0.00655603	0.0343349
0.327985	0.102732	0.102732	7541.27		0.00652836	0.0343349
0.328333	0.102732	0.102732	7541.77		0.00653529	0.0343349
0.331112	0.103031	0.103031	7542.27		0.00659061	0.0344349
0.33007	0.103031	0.103031	7542.77		0.00656986	0.0344349
0.329028	0.103031	0.103031	7543.27		0.00654912	0.0344349
0.32868	0.103031	0.103031	7543.77		0.0065422	0.0344349
0.330765	0.10323	0.10323	7544.27		0.0065837	0.0345015
0.331112	0.10333	0.10333	7544.77		0.00659061	0.0345349
0.33007	0.10333	0.10333	7545.27		0.00656986	0.0345349
0.331112	0.10343	0.10343	7545.77		0.00659061	0.0345684
0.331807	0.103529	0.103529	7546.27		0.00660444	0.0346015
0.333197	0.103629	0.103629	7546.77		0.00663211	0.034635
0.331807	0.103629	0.103629	7547.27		0.00660444	0.034635
0.33285	0.103729	0.103729	7547.77		0.0066252	0.0346684
0.333892	0.103828	0.103828	7548.27		0.00664594	0.0347015
0.334239	0.103928	0.103928	7548.77		0.00665285	0.034735
0.332502	0.103928	0.103928	7549.27		0.00661827	0.034735
0.331112	0.103928	0.103928	7549.77		0.00659061	0.034735
0.334934	0.104127	0.104127	7550.27		0.00666668	0.0348016
0.335629	0.104227	0.104227	7550.77		0.00668051	0.034835
0.333892	0.104227	0.104227	7551.27		0.00664594	0.034835
0.333892	0.104227	0.104227	7551.77		0.00664594	0.034835
0.337019	0.104426	0.104426	7552.27		0.00670818	0.0349016
0.336672	0.104526	0.104526	7552.77		0.00670127	0.0349351
0.336324	0.104526	0.104526	7553.27		0.00669435	0.0349351
0.335629	0.104625	0.104625	7553.77		0.00668051	0.0349682
0.336672	0.104725	0.104725	7554.27		0.00670127	0.0350016
0.337714	0.104825	0.104825	7554.77		0.00672201	0.0350351
0.335629	0.104825	0.104825	7555.27		0.00668051	0.0350351
0.337714	0.104825	0.104825	7555.77		0.00672201	0.0350351
0.338756	0.105024	0.105024	7556.27		0.00674275	0.0351017
0.337366	0.105024	0.105024	7556.77		0.00671509	0.0351017
0.339104	0.105124	0.105124	7557.27		0.00674968	0.0351351
0.340146	0.105323	0.105323	7557.77		0.00677042	0.0352017
0.339104	0.105323	0.105323	7558.27		0.00674968	0.0352017
0.338756	0.105323	0.105323	7558.77		0.00674275	0.0352017
0.338061	0.105323	0.105323	7559.27		0.00672892	0.0352017
0.342926	0.105622	0.105622	7559.77		0.00682576	0.0353017
0.342578	0.105721	0.105721	7560.27		0.00681883	0.0353349
0.341536	0.105721	0.105721	7560.77		0.00679809	0.0353349
0.340493	0.105721	0.105721	7561.27		0.00677733	0.0353349
0.339799	0.105721	0.105721	7561.77		0.00676352	0.0353349
0.338409	0.105721	0.105721	7562.27		0.00673585	0.0353349
0.345705	0.10612	0.10612	7562.77		0.00688107	0.0354684
0.34362	0.10612	0.10612	7563.27		0.00683957	0.0354684
0.342578	0.10612	0.10612	7563.77		0.00681883	0.0354684
0.341883	0.10612	0.10612	7564.27		0.006805	0.0354684
0.341536	0.10612	0.10612	7564.77		0.00679809	0.0354684
0.343968	0.106419	0.106419	7565.27		0.0068465	0.0355684
0.345358	0.106419	0.106419	7565.77		0.00687416	0.0355684
0.343968	0.106518	0.106518	7566.27		0.0068465	0.0356015
0.343968	0.106518	0.106518	7566.77		0.0068465	0.0356015
0.344663	0.106618	0.106618	7567.27		0.00686033	0.035635
0.346053	0.106817	0.106817	7567.77		0.006888	0.0357015
0.346053	0.106817	0.106817	7568.27		0.006888	0.0357015
0.34501	0.106817	0.106817	7568.77		0.00686724	0.0357015
0.344663	0.106817	0.106817	7569.27		0.00686033	0.0357015
0.3464	0.107017	0.107017	7569.77		0.0068949	0.0357685
0.347095	0.107017	0.107017	7570.27		0.00690874	0.0357685
0.348832	0.107216	0.107216	7570.77		0.00694331	0.035835
0.347442	0.107216	0.107216	7571.27		0.00691564	0.035835
0.34779	0.107316	0.107316	7571.77		0.00692257	0.0358685
0.348485	0.107415	0.107415	7572.27		0.00693641	0.0359016
0.346747	0.107415	0.107415	7572.77		0.00690181	0.0359016
0.350222	0.107614	0.107614	7573.27		0.00697098	0.0359682
0.348832	0.107614	0.107614	7573.77		0.00694331	0.0359682
0.348137	0.107614	0.107614	7574.27		0.00692948	0.0359682
0.349874	0.107714	0.107714	7574.77		0.00696405	0.0360016
0.350917	0.107814	0.107814	7575.27		0.00698481	0.0360351
0.350569	0.107913	0.107913	7575.77		0.00697789	0.0360682
0.351264	0.108013	0.108013	7576.27		0.00699172	0.0361017
0.350569	0.108013	0.108013	7576.77		0.00697789	0.0361017
0.353696	0.108212	0.108212	7577.27		0.00704013	0.0361683
0.352654	0.108212	0.108212	7577.77		0.00701939	0.0361683
0.351959	0.108212	0.108212	7578.27		0.00700555	0.0361683
0.354739	0.108412	0.108412	7578.77		0.00706089	0.0362352
0.352654	0.108412	0.108412	7579.27		0.00701939	0.0362352
0.355781	0.108611	0.108611	7579.77		0.00708163	0.0363017
0.354739	0.108611	0.108611	7580.27		0.00706089	0.0363017
0.353349	0.108611	0.108611	7580.77		0.00703322	0.0363017
0.353696	0.108611	0.108611	7581.27		0.00704013	0.0363017
0.356128	0.10881	0.10881	7581.77		0.00708854	0.0363683
0.355086	0.10891	0.10891	7582.27		0.00706779	0.0364018
0.356476	0.10891	0.10891	7582.77		0.00709546	0.0364018
0.356476	0.109009	0.109009	7583.27		0.00709546	0.0364349
0.357518	0.109109	0.109109	7583.77		0.0071162	0.0364684
0.357866	0.109209	0.109209	7584.27		0.00712313	0.0365018
0.356823	0.109209	0.109209	7584.77		0.00710237	0.0365018
0.358213	0.109308	0.109308	7585.27		0.00713004	0.0365349
0.358213	0.109408	0.109408	7585.77		0.00713004	0.0365684
0.359255	0.109508	0.109508	7586.27		0.00715078	0.0366018
0.360993	0.109607	0.109607	7586.77		0.00718537	0.036635
0.359255	0.109607	0.109607	7587.27		0.00715078	0.036635
0.358908	0.109607	0.109607	7587.77		0.00714387	0.036635
0.360645	0.109807	0.109807	7588.27		0.00717844	0.0367019
0.362035	0.109906	0.109906	7588.77		0.00720611	0.036735
0.35995	0.109906	0.109906	7589.27		0.00716461	0.036735
0.359255	0.109906	0.109906	7589.77		0.00715078	0.036735
0.36134	0.110105	0.110105	7590.27		0.00719228	0.0368016
0.360298	0.110105	0.110105	7590.77		0.00717154	0.0368016
0.362035	0.110205	0.110205	7591.27		0.00720611	0.036835
0.363772	0.110305	0.110305	7591.77		0.00724068	0.0368685
0.363077	0.110404	0.110404	7592.27		0.00722685	0.0369016
0.361688	0.110404	0.110404	7592.77		0.0071992	0.0369016
0.36273	0.110504	0.110504	7593.27		0.00721994	0.0369351
0.363772	0.110604	0.110604	7593.77		0.00724068	0.0369685
0.363772	0.110703	0.110703	7594.27		0.00724068	0.0370016
0.36273	0.110703	0.110703	7594.77		0.00721994	0.0370016
0.363772	0.110803	0.110803	7595.27		0.00724068	0.0370351
0.366552	0.110903	0.110903	7595.77		0.00729602	0.0370686
0.365162	0.111002	0.111002	7596.27		0.00726835	0.0371017
0.364815	0.111002	0.111002	7596.77		0.00726145	0.0371017
0.364815	0.111102	0.111102	7597.27		0.00726145	0.0371351
0.366204	0.111201	0.111201	7597.77		0.00728909	0.0371683
0.366552	0.111301	0.111301	7598.27		0.00729602	0.0372017
0.366204	0.111301	0.111301	7598.77		0.00728909	0.0372017
0.368636	0.1115	0.1115	7599.27		0.0073375	0.0372683
0.366899	0.1115	0.1115	7599.77		0.00730293	0.0372683
0.366204	0.1115	0.1115	7600.27		0.00728909	0.0372683
0.367942	0.1116	0.1116	7600.77		0.00732369	0.0373017
0.369331	0.1117	0.1117	7601.27		0.00735133	0.0373352
0.368636	0.111799	0.111799	7601.77		0.0073375	0.0373683
0.368636	0.111799	0.111799	7602.27		0.0073375	0.0373683
0.369679	0.111899	0.111899	7602.77		0.00735826	0.0374018
0.371416	0.111999	0.111999	7603.27		0.00739283	0.0374352
0.370026	0.112098	0.112098	7603.77		0.00736517	0.0374684
0.370721	0.112198	0.112198	7604.27		0.007379	0.0375018
0.370374	0.112198	0.112198	7604.77		0.00737209	0.0375018
0.373501	0.112397	0.112397	7605.27		0.00743434	0.0375684
0.372458	0.112397	0.112397	7605.77		0.00741357	0.0375684
0.370721	0.112397	0.112397	7606.27		0.007379	0.0375684
0.372458	0.112497	0.112497	7606.77		0.00741357	0.0376018
0.374196	0.112696	0.112696	7607.27		0.00744817	0.0376684
0.372458	0.112696	0.112696	7607.77		0.00741357	0.0376684
0.372111	0.112696	0.112696	7608.27		0.00740667	0.0376684
0.374196	0.112796	0.112796	7608.77		0.00744817	0.0377019
0.375238	0.112995	0.112995	7609.27		0.00746891	0.0377685
0.373501	0.112995	0.112995	7609.77		0.00743434	0.0377685
0.372806	0.112995	0.112995	7610.27		0.0074205	0.0377685
0.372806	0.112995	0.112995	7610.77		0.0074205	0.0377685
0.378365	0.113294	0.113294	7611.27		0.00753115	0.0378685
0.376975	0.113294	0.113294	7611.77		0.00750348	0.0378685
0.375238	0.113294	0.113294	7612.27		0.00746891	0.0378685
0.375585	0.113393	0.113393	7612.77		0.00747582	0.0379016
0.380102	0.113593	0.113593	7613.27		0.00756572	0.0379685
0.378365	0.113692	0.113692	7613.77		0.00753115	0.0380016
0.376975	0.113692	0.113692	7614.27		0.00750348	0.0380016
0.37628	0.113692	0.113692	7614.77		0.00748965	0.0380016
0.37628	0.113692	0.113692	7615.27		0.00748965	0.0380016
0.37628	0.113792	0.113792	7615.77		0.00748965	0.0380351
0.379755	0.113991	0.113991	7616.27		0.00755882	0.0381017
0.378712	0.113991	0.113991	7616.77		0.00753806	0.0381017
0.378712	0.114091	0.114091	7617.27		0.00753806	0.0381351
0.380102	0.114191	0.114191	7617.77		0.00756572	0.0381686
0.380102	0.11429	0.11429	7618.27		0.00756572	0.0382017
0.378712	0.11429	0.11429	7618.77		0.00753806	0.0382017
0.38045	0.11439	0.11439	7619.27		0.00757265	0.0382352
0.384271	0.114589	0.114589	7619.77		0.00764871	0.0383017
0.382534	0.114589	0.114589	7620.27		0.00761413	0.0383017
0.382187	0.114589	0.114589	7620.77		0.00760723	0.0383017
0.380797	0.114689	0.114689	7621.27		0.00757956	0.0383352
0.381839	0.114689	0.114689	7621.77		0.0076003	0.0383352
0.382882	0.114888	0.114888	7622.27		0.00762106	0.0384018
0.382187	0.114888	0.114888	7622.77		0.00760723	0.0384018
0.381492	0.114888	0.114888	7623.27		0.00759339	0.0384018
0.384966	0.115187	0.115187	7623.77		0.00766254	0.0385018
0.383229	0.115187	0.115187	7624.27		0.00762797	0.0385018
0.382534	0.115187	0.115187	7624.77		0.00761413	0.0385018
0.381492	0.115187	0.115187	7625.27		0.00759339	0.0385018
0.386704	0.115486	0.115486	7625.77		0.00769713	0.0386018
0.386356	0.115486	0.115486	7626.27		0.00769021	0.0386018
0.384966	0.115486	0.115486	7626.77		0.00766254	0.0386018
0.384966	0.115486	0.115486	7627.27		0.00766254	0.0386018
0.386704	0.115685	0.115685	7627.77		0.00769713	0.0386684
0.387051	0.115785	0.115785	7628.27		0.00770404	0.0387019
0.385314	0.115785	0.115785	7628.77		0.00766947	0.0387019
0.388093	0.115884	0.115884	7629.27		0.00772478	0.038735
0.387746	0.115984	0.115984	7629.77		0.00771787	0.0387685
0.387746	0.115984	0.115984	7630.27		0.00771787	0.0387685
0.389831	0.116183	0.116183	7630.77		0.00775937	0.038835
0.388093	0.116183	0.116183	7631.27		0.00772478	0.038835
0.387051	0.116183	0.116183	7631.77		0.00770404	0.038835
0.390525	0.116383	0.116383	7632.27		0.00777319	0.0389019
0.390178	0.116482	0.116482	7632.77		0.00776628	0.0389351
0.390525	0.116482	0.116482	7633.27		0.00777319	0.0389351
0.389136	0.116482	0.116482	7633.77		0.00774554	0.0389351
0.390525	0.116582	0.116582	7634.27		0.00777319	0.0389685
0.391915	0.116781	0.116781	7634.77		0.00780086	0.0390351
0.39122	0.116781	0.116781	7635.27		0.00778702	0.0390351
0.39122	0.116781	0.116781	7635.77		0.00778702	0.0390351
0.391915	0.11698	0.11698	7636.27		0.00780086	0.0391017
0.391915	0.11698	0.11698	7636.77		0.00780086	0.0391017
0.392263	0.11708	0.11708	7637.27		0.00780778	0.0391351
0.39261	0.11718	0.11718	7637.77		0.00781469	0.0391686
0.394	0.117279	0.117279	7638.27		0.00784236	0.0392017
0.393652	0.117379	0.117379	7638.77		0.00783543	0.0392352
0.392958	0.117379	0.117379	7639.27		0.00782162	0.0392352
0.392263	0.117379	0.117379	7639.77		0.00780778	0.0392352
0.395737	0.117578	0.117578	7640.27		0.00787693	0.0393017
0.394347	0.117578	0.117578	7640.77		0.00784926	0.0393017
0.394347	0.117678	0.117678	7641.27		0.00784926	0.0393352
0.397127	0.117877	0.117877	7641.77		0.0079046	0.0394018
0.397127	0.117877	0.117877	7642.27		0.0079046	0.0394018
0.39539	0.117877	0.117877	7642.77		0.00787002	0.0394018
0.39539	0.117977	0.117977	7643.27		0.00787002	0.0394352
0.397474	0.118076	0.118076	7643.77		0.0079115	0.0394684
0.398169	0.118176	0.118176	7644.27		0.00792534	0.0395018
0.395737	0.118176	0.118176	7644.77		0.00787693	0.0395018
0.398169	0.118276	0.118276	7645.27		0.00792534	0.0395353
0.397127	0.118375	0.118375	7645.77		0.0079046	0.0395684
0.397127	0.118375	0.118375	7646.27		0.0079046	0.0395684
0.398169	0.118475	0.118475	7646.77		0.00792534	0.0396018
0.400949	0.118674	0.118674	7647.27		0.00798067	0.0396684
0.399906	0.118674	0.118674	7647.77		0.00795991	0.0396684
0.398169	0.118674	0.118674	7648.27		0.00792534	0.0396684
0.398864	0.118774	0.118774	7648.77		0.00793917	0.0397019
0.401296	0.118874	0.118874	7649.27		0.00798758	0.0397353
0.400949	0.118973	0.118973	7649.77		0.00798067	0.0397685
0.400601	0.118973	0.118973	7650.27		0.00797375	0.0397685
0.400254	0.119073	0.119073	7650.77		0.00796684	0.0398019
0.401991	0.119172	0.119172	7651.27		0.00800141	0.039835
0.401991	0.119272	0.119272	7651.77		0.00800141	0.0398685
0.403381	0.119272	0.119272	7652.27		0.00802908	0.0398685
0.403381	0.119372	0.119372	7652.77		0.00802908	0.0399019
0.402339	0.119471	0.119471	7653.27		0.00800834	0.0399351
0.405813	0.119671	0.119671	7653.77		0.00807749	0.040002
0.403728	0.119671	0.119671	7654.27		0.00803599	0.040002
0.403728	0.119671	0.119671	7654.77		0.00803599	0.040002
0.401644	0.119671	0.119671	7655.27		0.00799451	0.040002
0.405118	0.11987	0.11987	7655.77		0.00806365	0.0400686
0.405813	0.11997	0.11997	7656.27		0.00807749	0.040102
0.404771	0.11997	0.11997	7656.77		0.00805675	0.040102
0.404423	0.120069	0.120069	7657.27		0.00804982	0.0401351
0.407203	0.120169	0.120169	7657.77		0.00810516	0.0401686
0.40755	0.120269	0.120269	7658.27		0.00811206	0.040202
0.406855	0.120269	0.120269	7658.77		0.00809823	0.040202
0.40755	0.120368	0.120368	7659.27		0.00811206	0.0402352
0.406508	0.120468	0.120468	7659.77		0.00809132	0.0402686
0.408593	0.120567	0.120567	7660.27		0.00813282	0.0403017
0.407898	0.120567	0.120567	7660.77		0.00811899	0.0403017
0.409982	0.120767	0.120767	7661.27		0.00816047	0.0403687
0.40894	0.120767	0.120767	7661.77		0.00813973	0.0403687
0.407203	0.120767	0.120767	7662.27		0.00810516	0.0403687
0.408245	0.120866	0.120866	7662.77		0.0081259	0.0404018
0.410677	0.120966	0.120966	7663.27		0.0081743	0.0404352
0.410677	0.121066	0.121066	7663.77		0.0081743	0.0404687
0.409635	0.121066	0.121066	7664.27		0.00815356	0.0404687
0.412067	0.121265	0.121265	7664.77		0.00820197	0.0405353
0.411025	0.121265	0.121265	7665.27		0.00818123	0.0405353
0.41033	0.121265	0.121265	7665.77		0.0081674	0.0405353
0.412414	0.121464	0.121464	7666.27		0.00820888	0.0406018
0.412067	0.121464	0.121464	7666.77		0.00820197	0.0406018
0.413109	0.121564	0.121564	7667.27		0.00822271	0.0406353
0.413109	0.121663	0.121663	7667.77		0.00822271	0.0406684
0.414152	0.121763	0.121763	7668.27		0.00824347	0.0407019
0.413457	0.121763	0.121763	7668.77		0.00822964	0.0407019
0.412067	0.121763	0.121763	7669.27		0.00820197	0.0407019
0.415194	0.121962	0.121962	7669.77		0.00826421	0.0407685
0.414847	0.121962	0.121962	7670.27		0.0082573	0.0407685
0.415889	0.122162	0.122162	7670.77		0.00827805	0.0408354
0.414847	0.122162	0.122162	7671.27		0.0082573	0.0408354
0.413804	0.122162	0.122162	7671.77		0.00823654	0.0408354
0.415889	0.122361	0.122361	7672.27		0.00827805	0.0409019
0.417279	0.122361	0.122361	7672.77		0.00830571	0.0409019
0.415194	0.122461	0.122461	7673.27		0.00826421	0.0409354
0.416931	0.12256	0.12256	7673.77		0.00829879	0.0409685
0.419016	0.12266	0.12266	7674.27		0.00834029	0.041002
0.417279	0.12266	0.12266	7674.77		0.00830571	0.041002
0.417279	0.122759	0.122759	7675.27		0.00830571	0.0410351
0.418321	0.122859	0.122859	7675.77		0.00832645	0.0410686
0.417626	0.122959	0.122959	7676.27		0.00831262	0.041102
0.417626	0.122959	0.122959	7676.77		0.00831262	0.041102
0.418321	0.122959	0.122959	7677.27		0.00832645	0.041102
0.421101	0.123158	0.123158	7677.77		0.00838179	0.0411686
0.420406	0.123258	0.123258	7678.27		0.00836795	0.041202
0.419363	0.123258	0.123258	7678.77		0.00834719	0.041202
0.418321	0.123258	0.123258	7679.27		0.00832645	0.041202
0.424922	0.123557	0.123557	7679.77		0.00845784	0.0413021
0.42249	0.123557	0.123557	7680.27		0.00840943	0.0413021
0.421448	0.123557	0.123557	7680.77		0.00838869	0.0413021
0.420753	0.123557	0.123557	7681.27		0.00837486	0.0413021
0.422143	0.123756	0.123756	7681.77		0.00840253	0.0413687
0.422838	0.123756	0.123756	7682.27		0.00841636	0.0413687
0.42388	0.123955	0.123955	7682.77		0.0084371	0.0414352
0.423185	0.123955	0.123955	7683.27		0.00842327	0.0414352
0.421448	0.123955	0.123955	7683.77		0.00838869	0.0414352
0.424575	0.124154	0.124154	7684.27		0.00845094	0.0415018
0.425617	0.124254	0.124254	7684.77		0.00847168	0.0415353
0.424922	0.124254	0.124254	7685.27		0.00845784	0.0415353
0.422838	0.124254	0.124254	7685.77		0.00841636	0.0415353
0.42527	0.124354	0.124354	7686.27		0.00846477	0.0415687
0.427702	0.124553	0.124553	7686.77		0.00851318	0.0416353
0.425965	0.124553	0.124553	7687.27		0.0084786	0.0416353
0.424575	0.124553	0.124553	7687.77		0.00845094	0.0416353
0.427355	0.124752	0.124752	7688.27		0.00850627	0.0417019
0.427355	0.124752	0.124752	7688.77		0.00850627	0.0417019
0.428744	0.124951	0.124951	7689.27		0.00853392	0.0417685
0.427355	0.124951	0.124951	7689.77		0.00850627	0.0417685
0.425965	0.124951	0.124951	7690.27		0.0084786	0.0417685
0.428049	0.125051	0.125051	7690.77		0.00852008	0.0418019
0.429439	0.125151	0.125151	7691.27		0.00854775	0.0418354
0.428744	0.12525	0.12525	7691.77		0.00853392	0.0418685
0.427702	0.12525	0.12525	7692.27		0.00851318	0.0418685
0.430482	0.12545	0.12545	7692.77		0.00856851	0.0419354
0.430134	0.12545	0.12545	7693.27		0.00856158	0.0419354
0.428744	0.12545	0.12545	7693.77		0.00853392	0.0419354
0.432566	0.125649	0.125649	7694.27		0.00860999	0.042002
0.430482	0.125649	0.125649	7694.77		0.00856851	0.042002
0.432219	0.125749	0.125749	7695.27		0.00860309	0.0420354
0.433261	0.125848	0.125848	7695.77		0.00862383	0.0420686
0.433609	0.125948	0.125948	7696.27		0.00863075	0.042102
0.433261	0.125948	0.125948	7696.77		0.00862383	0.042102
0.431871	0.125948	0.125948	7697.27		0.00859616	0.042102
0.435346	0.126147	0.126147	7697.77		0.00866533	0.0421686
0.435346	0.126247	0.126247	7698.27		0.00866533	0.042202
0.433609	0.126247	0.126247	7698.77		0.00863075	0.042202
0.433261	0.126247	0.126247	7699.27		0.00862383	0.042202
0.435693	0.126446	0.126446	7699.77		0.00867223	0.0422686
0.436388	0.126546	0.126546	7700.27		0.00868607	0.0423021
0.434998	0.126546	0.126546	7700.77		0.0086584	0.0423021
0.434651	0.126546	0.126546	7701.27		0.00865149	0.0423021
0.436388	0.126745	0.126745	7701.77		0.00868607	0.0423687
0.437083	0.126745	0.126745	7702.27		0.0086999	0.0423687
0.436041	0.126845	0.126845	7702.77		0.00867916	0.0424021
0.436388	0.126944	0.126944	7703.27		0.00868607	0.0424352
0.437778	0.127044	0.127044	7703.77		0.00871373	0.0424687
0.437778	0.127044	0.127044	7704.27		0.00871373	0.0424687
0.438125	0.127144	0.127144	7704.77		0.00872064	0.0425021
0.438473	0.127243	0.127243	7705.27		0.00872757	0.0425353
0.43882	0.127343	0.127343	7705.77		0.00873447	0.0425687
0.438473	0.127343	0.127343	7706.27		0.00872757	0.0425687
0.44021	0.127542	0.127542	7706.77		0.00876214	0.0426353
0.439515	0.127542	0.127542	7707.27		0.00874831	0.0426353
0.43743	0.127542	0.127542	7707.77		0.00870681	0.0426353
0.441947	0.127741	0.127741	7708.27		0.00879672	0.0427019
0.439863	0.127741	0.127741	7708.77		0.00875523	0.0427019
0.443684	0.127941	0.127941	7709.27		0.00883129	0.0427688
0.441947	0.127941	0.127941	7709.77		0.00879672	0.0427688
0.440557	0.127941	0.127941	7710.27		0.00876905	0.0427688
0.44299	0.12804	0.12804	7710.77		0.00881748	0.0428019
0.441947	0.12814	0.12814	7711.27		0.00879672	0.0428354
0.442295	0.12814	0.12814	7711.77		0.00880364	0.0428354
0.44299	0.12824	0.12824	7712.27		0.00881748	0.0428688
0.44299	0.128339	0.128339	7712.77		0.00881748	0.0429019
0.444379	0.128439	0.128439	7713.27		0.00884512	0.0429354
0.445074	0.128538	0.128538	7713.77		0.00885896	0.0429685
0.444032	0.128538	0.128538	7714.27		0.00883822	0.0429685
0.447159	0.128738	0.128738	7714.77		0.00890046	0.0430354
0.446117	0.128738	0.128738	7715.27		0.00887972	0.0430354
0.445422	0.128738	0.128738	7715.77		0.00886588	0.0430354
0.447159	0.128937	0.128937	7716.27		0.00890046	0.043102
0.445769	0.128937	0.128937	7716.77		0.00887279	0.043102
0.446117	0.128937	0.128937	7717.27		0.00887972	0.043102
0.448549	0.129136	0.129136	7717.77		0.00892812	0.0431686
0.448549	0.129236	0.129236	7718.27		0.00892812	0.043202
0.447506	0.129236	0.129236	7718.77		0.00890736	0.043202
0.446464	0.129236	0.129236	7719.27		0.00888662	0.043202
0.448896	0.129435	0.129435	7719.77		0.00893503	0.0432686
0.448201	0.129435	0.129435	7720.27		0.0089212	0.0432686
0.450286	0.129634	0.129634	7720.77		0.0089627	0.0433352
0.449938	0.129634	0.129634	7721.27		0.00895577	0.0433352
0.448549	0.129634	0.129634	7721.77		0.00892812	0.0433352
0.451676	0.129834	0.129834	7722.27		0.00899037	0.0434021
0.450633	0.129834	0.129834	7722.77		0.00896961	0.0434021
0.452718	0.129933	0.129933	7723.27		0.00901111	0.0434352
0.452371	0.130033	0.130033	7723.77		0.0090042	0.0434687
0.451676	0.130033	0.130033	7724.27		0.00899037	0.0434687
0.454455	0.130232	0.130232	7724.77		0.00904568	0.0435353
0.453413	0.130232	0.130232	7725.27		0.00902494	0.0435353
0.452023	0.130232	0.130232	7725.77		0.00899727	0.0435353
0.452371	0.130332	0.130332	7726.27		0.0090042	0.0435687
0.454455	0.130432	0.130432	7726.77		0.00904568	0.0436022
0.454108	0.130531	0.130531	7727.27		0.00903877	0.0436353
0.456192	0.130631	0.130631	7727.77		0.00908025	0.0436688
0.456887	0.13073	0.13073	7728.27		0.00909409	0.0437019
0.455498	0.13073	0.13073	7728.77		0.00906644	0.0437019
0.454803	0.13083	0.13083	7729.27		0.00905261	0.0437353
0.454108	0.13083	0.13083	7729.77		0.00903877	0.0437353
0.459667	0.131129	0.131129	7730.27		0.00914942	0.0438354
0.458277	0.131129	0.131129	7730.77		0.00912176	0.0438354
0.457235	0.131129	0.131129	7731.27		0.00910102	0.0438354
0.456192	0.131129	0.131129	7731.77		0.00908025	0.0438354
0.45515	0.131129	0.131129	7732.27		0.00905951	0.0438354
0.462099	0.131428	0.131428	7732.77		0.00919783	0.0439354
0.460709	0.131528	0.131528	7733.27		0.00917016	0.0439689
0.460014	0.131428	0.131428	7733.77		0.00915633	0.0439354
0.458625	0.131528	0.131528	7734.27		0.00912868	0.0439689
0.457235	0.131528	0.131528	7734.77		0.00910102	0.0439689
0.464184	0.131926	0.131926	7735.27		0.00923933	0.044102
0.462446	0.131926	0.131926	7735.77		0.00920474	0.044102
0.461057	0.131827	0.131827	7736.27		0.00917709	0.0440689
0.460362	0.131926	0.131926	7736.77		0.00916326	0.044102
0.459667	0.131926	0.131926	7737.27		0.00914942	0.044102
0.458277	0.131926	0.131926	7737.77		0.00912176	0.044102
0.463836	0.132225	0.132225	7738.27		0.0092324	0.044202
0.463836	0.132325	0.132325	7738.77		0.0092324	0.0442355
0.462446	0.132325	0.132325	7739.27		0.00920474	0.0442355
0.460709	0.132325	0.132325	7739.77		0.00917016	0.0442355
0.462446	0.132424	0.132424	7740.27		0.00920474	0.0442686
0.468353	0.132723	0.132723	7740.77		0.00932231	0.0443687
0.465921	0.132624	0.132624	7741.27		0.00927391	0.0443355
0.465226	0.132624	0.132624	7741.77		0.00926007	0.0443355
0.464184	0.132723	0.132723	7742.27		0.00923933	0.0443687
0.462794	0.132723	0.132723	7742.77		0.00921166	0.0443687
0.470438	0.133122	0.133122	7743.27		0.00936381	0.0445021
0.4687	0.133022	0.133022	7743.77		0.00932922	0.0444687
0.467658	0.133022	0.133022	7744.27		0.00930848	0.0444687
0.466616	0.133122	0.133122	7744.77		0.00928774	0.0445021
0.465226	0.133122	0.133122	7745.27		0.00926007	0.0445021
0.468006	0.133221	0.133221	7745.77		0.00931541	0.0445353
0.47009	0.133421	0.133421	7746.27		0.00935689	0.0446022
0.469395	0.133421	0.133421	7746.77		0.00934305	0.0446022
0.468353	0.133421	0.133421	7747.27		0.00932231	0.0446022
0.469743	0.13362	0.13362	7747.77		0.00934998	0.0446688
0.470438	0.13362	0.13362	7748.27		0.00936381	0.0446688
0.472522	0.133819	0.133819	7748.77		0.00940529	0.0447353
0.470785	0.133819	0.133819	7749.27		0.00937072	0.0447353
0.470438	0.133819	0.133819	7749.77		0.00936381	0.0447353
0.470785	0.133919	0.133919	7750.27		0.00937072	0.0447688
0.473565	0.134118	0.134118	7750.77		0.00942605	0.0448354
0.473217	0.134118	0.134118	7751.27		0.00941913	0.0448354
0.471827	0.134118	0.134118	7751.77		0.00939146	0.0448354
0.473912	0.134317	0.134317	7752.27		0.00943296	0.0449019
0.472175	0.134317	0.134317	7752.77		0.00939839	0.0449019
0.472175	0.134317	0.134317	7753.27		0.00939839	0.0449019
0.475302	0.134517	0.134517	7753.77		0.00946063	0.0449689
0.474607	0.134616	0.134616	7754.27		0.0094468	0.045002
0.472522	0.134616	0.134616	7754.77		0.00940529	0.045002
0.473912	0.134616	0.134616	7755.27		0.00943296	0.045002
0.475302	0.134816	0.134816	7755.77		0.00946063	0.0450689
0.47426	0.134816	0.134816	7756.27		0.00943989	0.0450689
0.477734	0.135015	0.135015	7756.77		0.00950904	0.0451355
0.475649	0.135015	0.135015	7757.27		0.00946754	0.0451355
0.474954	0.135015	0.135015	7757.77		0.0094537	0.0451355
0.477734	0.135214	0.135214	7758.27		0.00950904	0.045202
0.476692	0.135214	0.135214	7758.77		0.0094883	0.045202
0.477039	0.135314	0.135314	7759.27		0.0094952	0.0452355
0.477734	0.135314	0.135314	7759.77		0.00950904	0.0452355
0.479471	0.135513	0.135513	7760.27		0.00954361	0.0453021
0.480514	0.135613	0.135613	7760.77		0.00956437	0.0453355
0.478776	0.135613	0.135613	7761.27		0.00952978	0.0453355
0.477039	0.135613	0.135613	7761.77		0.0094952	0.0453355
0.478776	0.135712	0.135712	7762.27		0.00952978	0.0453687
0.483293	0.136011	0.136011	7762.77		0.00961969	0.0454687
0.481556	0.136011	0.136011	7763.27		0.00958511	0.0454687
0.480514	0.136011	0.136011	7763.77		0.00956437	0.0454687
0.480166	0.136011	0.136011	7764.27		0.00955744	0.0454687
0.479124	0.136011	0.136011	7764.77		0.0095367	0.0454687
0.481556	0.136111	0.136111	7765.27		0.00958511	0.0455021
0.484683	0.13641	0.13641	7765.77		0.00964735	0.0456022
0.483293	0.13641	0.13641	7766.27		0.00961969	0.0456022
0.481556	0.13641	0.13641	7766.77		0.00958511	0.0456022
0.480166	0.13641	0.13641	7767.27		0.00955744	0.0456022
0.480514	0.13641	0.13641	7767.77		0.00956437	0.0456022
0.485378	0.136709	0.136709	7768.27		0.00966119	0.0457022
0.483641	0.136709	0.136709	7768.77		0.00962661	0.0457022
0.483988	0.136808	0.136808	7769.27		0.00963352	0.0457353
0.484683	0.136908	0.136908	7769.77		0.00964735	0.0457688
0.483641	0.136908	0.136908	7770.27		0.00962661	0.0457688
0.485725	0.137008	0.137008	7770.77		0.00966809	0.0458022
0.486768	0.137107	0.137107	7771.27		0.00968885	0.0458354
0.48781	0.137207	0.137207	7771.77		0.00970959	0.0458688
0.485378	0.137207	0.137207	7772.27		0.00966119	0.0458688
0.48781	0.137307	0.137307	7772.77		0.00970959	0.0459023
0.488505	0.137406	0.137406	7773.27		0.00972343	0.0459354
0.488505	0.137506	0.137506	7773.77		0.00972343	0.0459689
0.4892	0.137606	0.137606	7774.27		0.00973726	0.0460023
0.488505	0.137606	0.137606	7774.77		0.00972343	0.0460023
0.488157	0.137606	0.137606	7775.27		0.0097165	0.0460023
0.490937	0.137805	0.137805	7775.77		0.00977184	0.0460689
0.490242	0.137805	0.137805	7776.27		0.009758	0.0460689
0.491979	0.138004	0.138004	7776.77		0.00979258	0.0461355
0.490937	0.138004	0.138004	7777.27		0.00977184	0.0461355
0.489895	0.138004	0.138004	7777.77		0.00975109	0.0461355
0.493022	0.138203	0.138203	7778.27		0.00981334	0.046202
0.493369	0.138203	0.138203	7778.77		0.00982024	0.046202
0.491979	0.138303	0.138303	7779.27		0.00979258	0.0462355
0.490242	0.138303	0.138303	7779.77		0.009758	0.0462355
0.491979	0.138403	0.138403	7780.27		0.00979258	0.046269
0.495801	0.138602	0.138602	7780.77		0.00986865	0.0463355
0.494064	0.138602	0.138602	7781.27		0.00983408	0.0463355
0.492327	0.138602	0.138602	7781.77		0.0097995	0.0463355
0.493369	0.138702	0.138702	7782.27		0.00982024	0.046369
0.494064	0.138801	0.138801	7782.77		0.00983408	0.0464021
0.494759	0.138901	0.138901	7783.27		0.00984791	0.0464356
0.495454	0.139	0.139	7783.77		0.00986174	0.0464687
0.496496	0.139	0.139	7784.27		0.00988248	0.0464687
0.497886	0.1392	0.1392	7784.77		0.00991015	0.0465356
0.495801	0.1392	0.1392	7785.27		0.00986865	0.0465356
0.495801	0.1392	0.1392	7785.77		0.00986865	0.0465356
0.496496	0.139299	0.139299	7786.27		0.00988248	0.0465687
0.497191	0.139399	0.139399	7786.77		0.00989632	0.0466022
0.498233	0.139499	0.139499	7787.27		0.00991706	0.0466356
0.499276	0.139598	0.139598	7787.77		0.00993782	0.0466688
0.498581	0.139598	0.139598	7788.27		0.00992398	0.0466688
0.498581	0.139698	0.139698	7788.77		0.00992398	0.0467022
0.49997	0.139798	0.139798	7789.09		0.00995163	0.0467357
0.50136	0.139798	0.139798	7789.27		0.0099793	0.0467357
0.49997	0.139897	0.139897	7789.77		0.00995163	0.0467688
0.498581	0.139897	0.139897	7790.27		0.00992398	0.0467688
0.497886	0.139897	0.139897	7790.77		0.00991015	0.0467688
0.503445	0.140196	0.140196	7791.27		0.0100208	0.0468688
0.502403	0.140196	0.140196	7791.77		0.0100001	0.0468688
0.501708	0.140196	0.140196	7792.27		0.00998623	0.0468688
0.501013	0.140196	0.140196	7792.77		0.00997239	0.0468688
0.504487	0.140495	0.140495	7793.27		0.0100415	0.0469689
0.50275	0.140495	0.140495	7793.77		0.010007	0.0469689
0.502055	0.140495	0.140495	7794.27		0.00999313	0.0469689
0.500665	0.140495	0.140495	7794.77		0.00996547	0.0469689
0.505182	0.140794	0.140794	7795.27		0.0100554	0.0470689
0.504835	0.140794	0.140794	7795.77		0.0100485	0.0470689
0.503097	0.140794	0.140794	7796.27		0.0100139	0.0470689
0.50414	0.140794	0.140794	7796.77		0.0100346	0.0470689
0.505182	0.140993	0.140993	7797.27		0.0100554	0.0471355
0.505182	0.141093	0.141093	7797.77		0.0100554	0.0471689
0.506919	0.141192	0.141192	7798.27		0.0100899	0.047202
0.505182	0.141192	0.141192	7798.77		0.0100554	0.047202
0.503792	0.141192	0.141192	7799.27		0.0100277	0.047202
0.509004	0.141392	0.141392	7799.77		0.0101314	0.047269
0.508657	0.141491	0.141491	7800.27		0.0101245	0.0473021
0.507962	0.141491	0.141491	7800.77		0.0101107	0.0473021
0.508309	0.141591	0.141591	7801.27		0.0101176	0.0473355
0.506919	0.141591	0.141591	7801.77		0.0100899	0.0473355
0.510741	0.14179	0.14179	7802.27		0.010166	0.0474021
0.509699	0.14179	0.14179	7802.77		0.0101453	0.0474021
0.508657	0.14179	0.14179	7803.27		0.0101245	0.0474021
0.510394	0.14199	0.14199	7803.77		0.0101591	0.047469
0.509004	0.14199	0.14199	7804.27		0.0101314	0.047469
0.511089	0.142089	0.142089	7804.77		0.0101729	0.0475021
0.512131	0.142189	0.142189	7805.27		0.0101937	0.0475356
0.511089	0.142189	0.142189	7805.77		0.0101729	0.0475356
0.512478	0.142388	0.142388	7806.27		0.0102006	0.0476022
0.511436	0.142388	0.142388	7806.77		0.0101799	0.0476022
0.510394	0.142388	0.142388	7807.27		0.0101591	0.0476022
0.513868	0.142587	0.142587	7807.77		0.0102283	0.0476688
0.514563	0.142687	0.142687	7808.27		0.0102421	0.0477022
0.513868	0.142687	0.142687	7808.77		0.0102283	0.0477022
0.513521	0.142687	0.142687	7809.27		0.0102214	0.0477022
0.514563	0.142886	0.142886	7809.77		0.0102421	0.0477688
0.515258	0.142986	0.142986	7810.27		0.0102559	0.0478022
0.514563	0.142986	0.142986	7810.77		0.0102421	0.0478022
0.514911	0.143086	0.143086	7811.27		0.010249	0.0478357
0.515605	0.143185	0.143185	7811.77		0.0102628	0.0478688
0.515258	0.143185	0.143185	7812.27		0.0102559	0.0478688
0.516995	0.143285	0.143285	7812.77		0.0102905	0.0479023
0.51769	0.143385	0.143385	7813.27		0.0103043	0.0479357
0.518038	0.143484	0.143484	7813.77		0.0103113	0.0479689
0.518385	0.143484	0.143484	7814.27		0.0103182	0.0479689
0.516995	0.143584	0.143584	7814.77		0.0102905	0.0480023
0.51769	0.143683	0.143683	7815.27		0.0103043	0.0480354
0.519775	0.143783	0.143783	7815.77		0.0103458	0.0480689
0.51908	0.143783	0.143783	7816.27		0.010332	0.0480689
0.52047	0.143883	0.143883	7816.77		0.0103597	0.0481023
0.519775	0.143982	0.143982	7817.27		0.0103458	0.0481355
0.519775	0.143982	0.143982	7817.77		0.0103458	0.0481355
0.521512	0.144182	0.144182	7818.27		0.0103804	0.0482024
0.521165	0.144182	0.144182	7818.77		0.0103735	0.0482024
0.51908	0.144182	0.144182	7819.27		0.010332	0.0482024
0.521859	0.144381	0.144381	7819.77		0.0103873	0.048269
0.523597	0.144481	0.144481	7820.27		0.0104219	0.0483024
0.522554	0.144481	0.144481	7820.77		0.0104012	0.0483024
0.521859	0.144481	0.144481	7821.27		0.0103873	0.0483024
0.524639	0.14468	0.14468	7821.77		0.0104427	0.048369
0.524986	0.144779	0.144779	7822.27		0.0104496	0.0484021
0.522554	0.144779	0.144779	7822.77		0.0104012	0.0484021
0.522207	0.144779	0.144779	7823.27		0.0103942	0.0484021
0.524639	0.144879	0.144879	7823.77		0.0104427	0.0484356
0.528461	0.145178	0.145178	7824.27		0.0105187	0.0485356
0.526029	0.145078	0.145078	7824.77		0.0104703	0.0485021
0.525334	0.145178	0.145178	7825.27		0.0104565	0.0485356
0.523944	0.145178	0.145178	7825.77		0.0104288	0.0485356
0.522207	0.145178	0.145178	7826.27		0.0103942	0.0485356
0.531935	0.145577	0.145577	7826.77		0.0105879	0.0486691
0.530546	0.145577	0.145577	7827.27		0.0105602	0.0486691
0.528113	0.145577	0.145577	7827.77		0.0105118	0.0486691
0.525681	0.145577	0.145577	7828.27		0.0104634	0.0486691
0.526029	0.145577	0.145577	7828.77		0.0104703	0.0486691
0.526029	0.145577	0.145577	7829.27		0.0104703	0.0486691
0.534367	0.146075	0.146075	7829.77		0.0106363	0.0488357
0.53124	0.145975	0.145975	7830.27		0.010574	0.0488022
0.529156	0.145975	0.145975	7830.77		0.0105326	0.0488022
0.528461	0.145975	0.145975	7831.27		0.0105187	0.0488022
0.527766	0.145975	0.145975	7831.77		0.0105049	0.0488022
0.527071	0.146075	0.146075	7832.27		0.0104911	0.0488357
0.539927	0.146573	0.146573	7832.77		0.010747	0.0490023
0.533325	0.146374	0.146374	7833.27		0.0106155	0.0489357
0.531588	0.146374	0.146374	7833.77		0.010581	0.0489357
0.530546	0.146473	0.146473	7834.27		0.0105602	0.0489689
0.531588	0.146473	0.146473	7834.77		0.010581	0.0489689
0.531588	0.146573	0.146573	7835.27		0.010581	0.0490023
0.530893	0.146573	0.146573	7835.77		0.0105671	0.0490023
0.5368	0.146872	0.146872	7836.27		0.0106847	0.0491023
0.53402	0.146872	0.146872	7836.77		0.0106294	0.0491023
0.533673	0.146872	0.146872	7837.27		0.0106225	0.0491023
0.53541	0.147071	0.147071	7837.77		0.010657	0.0491689
0.53541	0.147071	0.147071	7838.27		0.010657	0.0491689
0.535757	0.147171	0.147171	7838.77		0.010664	0.0492024
0.536105	0.14727	0.14727	7839.27		0.0106709	0.0492355
0.538537	0.14737	0.14737	7839.77		0.0107193	0.049269
0.537842	0.14737	0.14737	7840.27		0.0107055	0.049269
0.537842	0.14747	0.14747	7840.77		0.0107055	0.0493024
0.538189	0.147569	0.147569	7841.27		0.0107124	0.0493355
0.537147	0.147569	0.147569	7841.77		0.0106916	0.0493355
0.538884	0.147769	0.147769	7842.27		0.0107262	0.0494024
0.538884	0.147769	0.147769	7842.77		0.0107262	0.0494024
0.538189	0.147769	0.147769	7843.27		0.0107124	0.0494024
0.540274	0.147968	0.147968	7843.77		0.0107539	0.049469
0.539232	0.147968	0.147968	7844.27		0.0107331	0.049469
0.541664	0.148068	0.148068	7844.77		0.0107815	0.0495025
0.540621	0.148167	0.148167	7845.27		0.0107608	0.0495356
0.539232	0.148167	0.148167	7845.77		0.0107331	0.0495356
0.541664	0.148267	0.148267	7846.27		0.0107815	0.0495691
0.541664	0.148366	0.148366	7846.77		0.0107815	0.0496022
[truncated: 6,436 more rows]
